# Supplementary material for: Topologically associating domains are ancient features that coincide with Metazoan clusters of extreme noncoding conservation
Source: Nat Commun. 2017 Sep 5;8:441. doi: 10.1038/s41467-017-00524-5 (PMC5585340; doi:10.1038/s41467-017-00524-5)
Supplement: Supplementary file 2 — Supplementary Data 1 [file 41467_2017_524_MOESM2_ESM.txt]

track name=hg19galGal4GRBS description="hg19 galGal4 70 / 50 GRBs" itemRgb=on
chr15	94880293	99443838	chr15:94880293-99443838,chr10,866	866	.	94880294	99443838	255,255,0
chr2	143298357	148669176	chr2:143298357-148669176,chr7,857	857	.	143298358	148669176	255,204,204
chr14	97004153	100581068	chr14:97004153-100581068,chr5,694	694	.	97004154	100581068	255,0,0
chr1	79180403	84330626	chr1:79180403-84330626,chr8,643	643	.	79180404	84330626	255,153,0
chr1	215766042	220191699	chr1:215766042-220191699,chr3,640	640	.	215766043	220191699	153,153,30
chr7	25278696	28838486	chr7:25278696-28838486,chr2,623	623	.	25278697	28838486	102,102,0
chr2	57804829	60969912	chr2:57804829-60969912,chr3,610	610	.	57804830	60969912	153,153,30
chr19	30215114	32920440	chr19:30215114-32920440,chr11,605	605	.	30215115	32920440	204,255,0
chr5	90669663	94267763	chr5:90669663-94267763,chrZ,592	592	.	90669664	94267763	0,0,0
chr15	35240602	38196865	chr15:35240602-38196865,chr5,586	586	.	35240603	38196865	255,0,0
chr5	121414257	125668485	chr5:121414257-125668485,chrZ,522	522	.	121414258	125668485	0,0,0
chr8	75723092	79261578	chr8:75723092-79261578,chr2,522	522	.	75723093	79261578	102,102,0
chr10	75871615	79251683	chr10:75871615-79251683,chr6,511	511	.	75871616	79251683	255,0,204
chr10	129964223	131975213	chr10:129964223-131975213,chr6,507	507	.	129964224	131975213	255,0,204
chr5	162637510	167666301	chr5:162637510-167666301,chr13,464	464	.	162637511	167666301	53,128,0
chr2	65358456	68274061	chr2:65358456-68274061,chr3,457	457	.	65358457	68274061	153,153,30
chr7	113299664	116412793	chr7:113299664-116412793,chr1,440	440	.	113299665	116412793	153,102,0
chr4	178281605	184356373	chr4:178281605-184356373,chr4,427	427	.	178281606	184356373	204,0,0
chr16	53563148	55491360	chr16:53563148-55491360,chr11,427	427	.	53563149	55491360	204,255,0
chr18	72280686	74232638	chr18:72280686-74232638,chr2,422	422	.	72280687	74232638	102,102,0
chr9	80948531	85572701	chr9:80948531-85572701,chrZ,421	421	.	80948532	85572701	0,0,0
chr16	78169899	80637542	chr16:78169899-80637542,chr11,407	407	.	78169900	80637542	204,255,0
chr3	69692494	72270973	chr3:69692494-72270973,chr12,406	406	.	69692495	72270973	0,255,0
chr5	1658570	4856218	chr5:1658570-4856218,chr2,389	389	.	1658571	4856218	102,102,0
chr14	32941997	34779432	chr14:32941997-34779432,chr5,385	385	.	32941998	34779432	255,0,0
chr3	76031912	80737343	chr3:76031912-80737343,chr1,376	376	.	76031913	80737343	153,102,0
chr3	58738256	62588065	chr3:58738256-62588065,chr12,373	373	.	58738257	62588065	0,255,0
chr13	70843762	74566330	chr13:70843762-74566330,chr1,366	366	.	70843763	74566330	153,102,0
chr3	114036747	117716501	chr3:114036747-117716501,chr1,364	364	.	114036748	117716501	153,102,0
chr16	72214420	74309101	chr16:72214420-74309101,chr11,347	347	.	72214421	74309101	204,255,0
chr18	34448583	37364773	chr18:34448583-37364773,chrZ,341	341	.	34448584	37364773	0,0,0
chr2	103405408	105708472	chr2:103405408-105708472,chr1,339	339	.	103405409	105708472	153,102,0
chr9	118374409	123229038	chr9:118374409-123229038,chr17,335	335	.	118374410	123229038	0,255,255
chr16	50848625	53048387	chr16:50848625-53048387,chr11,334	334	.	50848626	53048387	204,255,0
chr6	7671946	10409176	chr6:7671946-10409176,chr2,326	326	.	7671947	10409176	102,102,0
chr5	86903830	90005206	chr5:86903830-90005206,chrZ,323	323	.	86903831	90005206	0,0,0
chr16	5561891	8593116	chr16:5561891-8593116,chr14,321	321	.	5561892	8593116	0,0,204
chr13	62551862	69774247	chr13:62551862-69774247,chr1,323	323	.	62551863	69774247	153,102,0
chr12	22610140	24931670	chr12:22610140-24931670,chr1,318	318	.	22610141	24931670	153,102,0
chr18	22077042	23638372	chr18:22077042-23638372,chr2,314	314	.	22077043	23638372	102,102,0
chr9	15695335	17502532	chr9:15695335-17502532,chrZ,307	307	.	15695336	17502532	0,0,0
chr5	157198634	158527347	chr5:157198634-158527347,chr13,302	302	.	157198635	158527347	53,128,0
chr17	67551259	70657819	chr17:67551259-70657819,chr18,301	301	.	67551260	70657819	204,255,255
chr14	25949093	30990570	chr14:25949093-30990570,chr5,300	300	.	25949094	30990570	255,0,0
chr2	175838980	178031431	chr2:175838980-178031431,chr7,299	299	.	175838981	178031431	255,204,204
chr8	92346818	94748707	chr8:92346818-94748707,chr2,299	299	.	92346819	94748707	102,102,0
chr10	7890229	11422053	chr10:7890229-11422053,chr1,299	299	.	7890230	11422053	153,102,0
chr10	114235605	115400351	chr10:114235605-115400351,chr6,299	299	.	114235606	115400351	255,0,204
chr20	50010263	52482908	chr20:50010263-52482908,chr20,297	297	.	50010264	52482908	204,51,255
chr11	114641226	116601347	chr11:114641226-116601347,chr24,293	293	.	114641227	116601347	204,204,204
chr6	97516320	99682888	chr6:97516320-99682888,chr3,291	291	.	97516321	99682888	153,153,30
chr11	130495295	133806919	chr11:130495295-133806919,chr24,287	287	.	130495296	133806919	204,204,204
chr1	95697123	98920305	chr1:95697123-98920305,chr8,286	286	.	95697124	98920305	255,153,0
chr11	15255006	16836992	chr11:15255006-16836992,chr5,286	286	.	15255007	16836992	255,0,0
chr1	87358157	89071159	chr1:87358157-89071159,chr8,285	285	.	87358158	89071159	255,153,0
chr11	30377369	32831917	chr11:30377369-32831917,chr5,281	281	.	30377370	32831917	255,0,0
chr18	75432852	77405125	chr18:75432852-77405125,chr2,279	279	.	75432853	77405125	102,102,0
chr6	49886997	51943472	chr6:49886997-51943472,chr3,270	270	.	49886998	51943472	153,153,30
chr9	6881827	10662287	chr9:6881827-10662287,chrZ,270	270	.	6881828	10662287	0,0,0
chr1	59451539	62594882	chr1:59451539-62594882,chr8,268	268	.	59451540	62594882	255,153,0
chr8	33528949	37610057	chr8:33528949-37610057,chr22,260	260	.	33528950	37610057	102,102,102
chr13	57301363	60939739	chr13:57301363-60939739,chr1,259	259	.	57301364	60939739	153,102,0
chr3	17177819	19084900	chr3:17177819-19084900,chr2,257	257	.	17177820	19084900	102,102,0
chr2	163242064	165425079	chr2:163242064-165425079,chr7,255	255	.	163242065	165425079	255,204,204
chr1	47853985	51185641	chr1:47853985-51185641,chr8,252	252	.	47853986	51185641	255,153,0
chr8	116375129	119339205	chr8:116375129-119339205,chr2,250	250	.	116375130	119339205	102,102,0
chr12	113908091	117455964	chr12:113908091-117455964,chr15,246	246	.	113908092	117455964	102,153,255
chr4	22646421	24949714	chr4:22646421-24949714,chr4,244	244	.	22646422	24949714	204,0,0
chr6	161810797	166327753	chr6:161810797-166327753,chr3,244	244	.	161810798	166327753	153,153,30
chr8	58881144	62016406	chr8:58881144-62016406,chr2,244	244	.	58881145	62016406	102,102,0
chr8	64187483	66504334	chr8:64187483-66504334,chr2,242	242	.	64187484	66504334	102,102,0
chr3	180436331	182390735	chr3:180436331-182390735,chr9,236	236	.	180436332	182390735	255,204,0
chr3	146303424	148559043	chr3:146303424-148559043,chr9,235	235	.	146303425	148559043	255,204,0
chr9	128141587	129517648	chr9:128141587-129517648,chr17,234	234	.	128141588	129517648	0,255,255
chr16	58801682	63004079	chr16:58801682-63004079,chr11,232	232	.	58801683	63004079	204,255,0
chrX	147153009	148536062	chrX:147153009-148536062,chr4,231	231	.	147153010	148536062	204,0,0
chr6	155427700	157721506	chr6:155427700-157721506,chr3,230	230	.	155427701	157721506	153,153,30
chr3	53706999	56331242	chr3:53706999-56331242,chr12,225	225	.	53707000	56331242	0,255,0
chr7	8193993	11915688	chr7:8193993-11915688,chr2,225	225	.	8193994	11915688	102,102,0
chr14	35891495	38167226	chr14:35891495-38167226,chr5,225	225	.	35891496	38167226	255,0,0
chr3	167813763	169460026	chr3:167813763-169460026,chr9,223	223	.	167813764	169460026	255,204,0
chr10	33406452	34967936	chr10:33406452-34967936,chr2,222	222	.	33406453	34967936	102,102,0
chr4	95550718	99036481	chr4:95550718-99036481,chr4,217	217	.	95550719	99036481	204,0,0
chr10	102222610	103683179	chr10:102222610-103683179,chr6,215	215	.	102222611	103683179	255,0,204
chr5	105915888	108442212	chr5:105915888-108442212,chrZ,212	212	.	105915889	108442212	0,0,0
chr6	20572600	23691633	chr6:20572600-23691633,chr2,211	211	.	20572601	23691633	102,102,0
chr2	220545331	223488990	chr2:220545331-223488990,chr9,210	210	.	220545332	223488990	255,204,0
chr12	16109967	18377903	chr12:16109967-18377903,chr1,209	209	.	16109968	18377903	153,102,0
chr8	69552921	72909018	chr8:69552921-72909018,chr2,204	204	.	69552922	72909018	102,102,0
chr4	111431200	113570280	chr4:111431200-113570280,chr4,202	202	.	111431201	113570280	204,0,0
chr14	78333752	80678828	chr14:78333752-80678828,chr5,200	200	.	78333753	80678828	255,0,0
chrX	84946456	89185219	chrX:84946456-89185219,chr4,203	203	.	84946457	89185219	204,0,0
chr1	10339234	11702215	chr1:10339234-11702215,chr21,196	196	.	10339235	11702215	204,153,255
chr1	62951297	65099601	chr1:62951297-65099601,chr8,195	195	.	62951298	65099601	255,153,0
chr2	204865347	206733288	chr2:204865347-206733288,chr7,195	195	.	204865348	206733288	255,204,204
chr7	40263337	42805768	chr7:40263337-42805768,chr2,194	194	.	40263338	42805768	102,102,0
chr9	13165254	14865227	chr9:13165254-14865227,chrZ,192	192	.	13165255	14865227	0,0,0
chrX	123529569	128507995	chrX:123529569-128507995,chr4,193	193	.	123529570	128507995	204,0,0
chr3	63250	3919554	chr3:63250-3919554,chr12,191	191	.	63251	3919554	0,255,0
chr20	37680916	39585716	chr20:37680916-39585716,chr20,187	187	.	37680917	39585716	204,51,255
chr1	90472559	91666562	chr1:90472559-91666562,chr8,186	186	.	90472560	91666562	255,153,0
chr7	131285546	133741403	chr7:131285546-133741403,chr1,186	186	.	131285547	133741403	153,102,0
chr13	53287283	56568050	chr13:53287283-56568050,chr1,186	186	.	53287284	56568050	153,102,0
chr18	38023049	40016390	chr18:38023049-40016390,chrZ,186	186	.	38023050	40016390	0,0,0
chr2	156233929	158144924	chr2:156233929-158144924,chr7,185	185	.	156233930	158144924	255,204,204
chr1	103400874	108309776	chr1:103400874-108309776,chr8,187	187	.	103400875	108309776	255,153,0
chr5	50110530	51999911	chr5:50110530-51999911,chrZ,183	183	.	50110531	51999911	0,0,0
chr3	66298577	69127129	chr3:66298577-69127129,chr12,179	179	.	66298578	69127129	0,255,0
chrX	27474159	33357781	chrX:27474159-33357781,chr1,183	183	.	27474160	33357781	153,102,0
chr1	213332725	214599635	chr1:213332725-214599635,chr3,178	178	.	213332726	214599635	153,153,30
chr6	90687238	92868259	chr6:90687238-92868259,chr3,178	178	.	90687239	92868259	153,153,30
chr2	44560318	45789944	chr2:44560318-45789944,chr3,177	177	.	44560319	45789944	153,153,30
chr7	17691457	19612850	chr7:17691457-19612850,chr2,177	177	.	17691458	19612850	102,102,0
chr11	126326770	128706091	chr11:126326770-128706091,chr24,177	177	.	126326771	128706091	204,204,204
chr6	44453765	45940851	chr6:44453765-45940851,chr3,175	175	.	44453766	45940851	153,153,30
chr22	27082286	29476338	chr22:27082286-29476338,chr15,171	171	.	27082287	29476338	102,153,255
chr8	105543778	106897708	chr8:105543778-106897708,chr2,170	170	.	105543779	106897708	102,102,0
chr13	78315128	79897696	chr13:78315128-79897696,chr1,170	170	.	78315129	79897696	153,102,0
chr10	119262812	120711071	chr10:119262812-120711071,chr6,169	169	.	119262813	120711071	255,0,204
chr2	199180701	200712639	chr2:199180701-200712639,chr7,168	168	.	199180702	200712639	255,204,204
chr18	53003832	55206821	chr18:53003832-55206821,chrZ,166	166	.	53003833	55206821	0,0,0
chr21	15842013	18349398	chr21:15842013-18349398,chr1,165	165	.	15842014	18349398	153,102,0
chr7	12743651	14727593	chr7:12743651-14727593,chr2,164	164	.	12743652	14727593	102,102,0
chr4	79906058	81971461	chr4:79906058-81971461,chr4,158	158	.	79906059	81971461	204,0,0
chr4	146404914	148276653	chr4:146404914-148276653,chr4,155	155	.	146404915	148276653	204,0,0
chr15	46026612	48895431	chr15:46026612-48895431,chr10,155	155	.	46026613	48895431	255,255,0
chr17	48826528	54850482	chr17:48826528-54850482,chr18,172	172	.	48826529	54850482	204,255,255
chr6	1264103	2770353	chr6:1264103-2770353,chr2,154	154	.	1264104	2770353	102,102,0
chr17	34923267	36150343	chr17:34923267-36150343,chr19,154	154	.	34923268	36150343	153,0,204
chr9	125798171	127520605	chr9:125798171-127520605,chr17,153	153	.	125798172	127520605	0,255,255
chr4	133167179	137330036	chr4:133167179-137330036,chr4,151	151	.	133167180	137330036	204,0,0
chr17	58807170	59893933	chr17:58807170-59893933,chr19,151	151	.	58807171	59893933	153,0,204
chr12	41162358	42485471	chr12:41162358-42485471,chr1,150	150	.	41162359	42485471	153,102,0
chr15	86510447	89071678	chr15:86510447-89071678,chr10,149	149	.	86510448	89071678	255,255,0
chr14	56879401	57783739	chr14:56879401-57783739,chr5,148	148	.	56879402	57783739	255,0,0
chr11	39010030	43274174	chr11:39010030-43274174,chr5,149	149	.	39010031	43274174	255,0,0
chr13	93869338	95815202	chr13:93869338-95815202,chr1,147	147	.	93869339	95815202	153,102,0
chr5	101957974	105633799	chr5:101957974-105633799,chrZ,146	146	.	101957975	105633799	0,0,0
chr8	99340201	101051533	chr8:99340201-101051533,chr2,146	146	.	99340202	101051533	102,102,0
chr15	66910055	68482076	chr15:66910055-68482076,chr10,147	147	.	66910056	68482076	255,255,0
chr6	18387469	20099749	chr6:18387469-20099749,chr2,144	144	.	18387470	20099749	102,102,0
chr12	77755846	81242011	chr12:77755846-81242011,chr1,148	148	.	77755847	81242011	153,102,0
chrX	96183950	99678999	chrX:96183950-99678999,chr4,146	146	.	96183951	99678999	204,0,0
chr2	49088325	51383281	chr2:49088325-51383281,chr3,141	141	.	49088326	51383281	153,153,30
chr3	173191039	176710939	chr3:173191039-176710939,chr9,141	141	.	173191040	176710939	255,204,0
chr7	95435192	96724410	chr7:95435192-96724410,chr2,141	141	.	95435193	96724410	102,102,0
chr20	20829930	22661210	chr20:20829930-22661210,chr3,141	141	.	20829931	22661210	153,153,30
chr1	163337299	165392503	chr1:163337299-165392503,chr8,139	139	.	163337300	165392503	255,153,0
chr7	155044398	157054728	chr7:155044398-157054728,chr2,139	139	.	155044399	157054728	102,102,0
chr10	63081486	63959512	chr10:63081486-63959512,chr6,139	139	.	63081487	63959512	255,0,204
chr21	36059646	38290874	chr21:36059646-38290874,chr1,139	139	.	36059647	38290874	153,102,0
chr1	198773430	200567601	chr1:198773430-200567601,chr8,138	138	.	198773431	200567601	255,153,0
chr2	20927859	24050819	chr2:20927859-24050819,chr3,138	138	.	20927860	24050819	153,153,30
chr15	53042076	54047281	chr15:53042076-54047281,chr10,138	138	.	53042077	54047281	255,255,0
chr1	207996088	209696492	chr1:207996088-209696492,chr26,136	136	.	207996089	209696492	0,0,0
chr2	4004128	6924711	chr2:4004128-6924711,chr3,137	137	.	4004129	6924711	153,153,30
chr2	18572213	20162135	chr2:18572213-20162135,chr3,136	136	.	18572214	20162135	153,153,30
chr13	100212620	101858087	chr13:100212620-101858087,chr1,135	135	.	100212621	101858087	153,102,0
chr16	48718834	49891213	chr16:48718834-49891213,chr11,135	135	.	48718835	49891213	204,255,0
chr5	115242430	118227281	chr5:115242430-118227281,chrZ,135	135	.	115242431	118227281	0,0,0
chr13	106564662	108622226	chr13:106564662-108622226,chr1,133	133	.	106564663	108622226	153,102,0
chr17	12113575	15135651	chr17:12113575-15135651,chr18,133	133	.	12113576	15135651	204,255,255
chr6	139655796	141963666	chr6:139655796-141963666,chr3,132	132	.	139655797	141963666	153,153,30
chr20	14169352	16485281	chr20:14169352-16485281,chr3,132	132	.	14169353	16485281	153,153,30
chr10	1166723	3010605	chr10:1166723-3010605,chr2,129	129	.	1166724	3010605	102,102,0
chr1	44687567	45154520	chr1:44687567-45154520,chr8,128	128	.	44687568	45154520	255,153,0
chr2	7218028	8908751	chr2:7218028-8908751,chr3,127	127	.	7218029	8908751	153,153,30
chr5	76734225	77616536	chr5:76734225-77616536,chrZ,127	127	.	76734226	77616536	0,0,0
chr14	53773088	55203741	chr14:53773088-55203741,chr5,127	127	.	53773089	55203741	255,0,0
chr6	93796098	95609764	chr6:93796098-95609764,chr3,126	126	.	93796099	95609764	153,153,30
chr7	38811019	39594755	chr7:38811019-39594755,chr2,126	126	.	38811020	39594755	102,102,0
chr11	19372007	22137498	chr11:19372007-22137498,chr5,126	126	.	19372008	22137498	255,0,0
chr2	173686205	175301280	chr2:173686205-175301280,chr7,124	124	.	173686206	175301280	255,204,204
chr4	115379995	118940501	chr4:115379995-118940501,chr4,122	122	.	115379996	118940501	204,0,0
chr6	113227931	116254691	chr6:113227931-116254691,chr3,125	125	.	113227932	116254691	153,153,30
chr9	108673020	109811974	chr9:108673020-109811974,chrZ,121	121	.	108673021	109811974	0,0,0
chr13	35619318	36649116	chr13:35619318-36649116,chr1,120	120	.	35619319	36649116	153,102,0
chr9	801623	2186009	chr9:801623-2186009,chrZ,118	118	.	801624	2186009	0,0,0
chr2	211179914	213382607	chr2:211179914-213382607,chr7,116	116	.	211179915	213382607	255,204,204
chr4	151087897	151871464	chr4:151087897-151871464,chr4,116	116	.	151087898	151871464	204,0,0
chr7	90339629	91622093	chr7:90339629-91622093,chr2,116	116	.	90339630	91622093	102,102,0
chr13	103673315	106264207	chr13:103673315-106264207,chr1,116	116	.	103673316	106264207	153,102,0
chr2	118730926	119612963	chr2:118730926-119612963,chr7,115	115	.	118730927	119612963	255,204,204
chr16	63251423	66331858	chr16:63251423-66331858,chr11,115	115	.	63251424	66331858	204,255,0
chr10	116675106	118122453	chr10:116675106-118122453,chr6,112	112	.	116675107	118122453	255,0,204
chr12	65386416	67204890	chr12:65386416-67204890,chr1,111	111	.	65386417	67204890	153,102,0
chr20	10265231	11569766	chr20:10265231-11569766,chr3,111	111	.	10265232	11569766	153,153,30
chr4	84571797	85432633	chr4:84571797-85432633,chr4,110	110	.	84571798	85432633	204,0,0
chr15	59989524	60636847	chr15:59989524-60636847,chr10,109	109	.	59989525	60636847	255,255,0
chr6	84966514	85893943	chr6:84966514-85893943,chr3,108	108	.	84966515	85893943	153,153,30
chr7	1144280	2232725	chr7:1144280-2232725,chr14,111	111	.	1144281	2232725	0,0,204
chr16	86016185	87279739	chr16:86016185-87279739,chr11,108	108	.	86016186	87279739	204,255,0
chr6	133151701	134209057	chr6:133151701-134209057,chr3,107	107	.	133151702	134209057	153,153,30
chr9	75816066	77344163	chr9:75816066-77344163,chrZ,107	107	.	75816067	77344163	0,0,0
chr17	62501645	64110167	chr17:62501645-64110167,chr18,107	107	.	62501646	64110167	204,255,255
chrX	352660	1239364	chrX:352660-1239364,chr1,107	107	.	352661	1239364	153,102,0
chr7	83565671	84843459	chr7:83565671-84843459,chr1,106	106	.	83565672	84843459	153,102,0
chr15	60763472	62099798	chr15:60763472-62099798,chr10,106	106	.	60763473	62099798	255,255,0
chr3	29106738	30700347	chr3:29106738-30700347,chr2,105	105	.	29106739	30700347	102,102,0
chr4	108971636	110311834	chr4:108971636-110311834,chr4,105	105	.	108971637	110311834	204,0,0
chr17	46251065	46703990	chr17:46251065-46703990,chr27,105	105	.	46251066	46703990	0,0,0
chr20	6145376	7889957	chr20:6145376-7889957,chr3,105	105	.	6145377	7889957	153,153,30
chr4	174357468	175254792	chr4:174357468-175254792,chr4,102	102	.	174357469	175254792	204,0,0
chr13	80121693	81975673	chr13:80121693-81975673,chr1,102	102	.	80121694	81975673	153,102,0
chr14	76169365	77141849	chr14:76169365-77141849,chr5,102	102	.	76169366	77141849	255,0,0
chr1	2717162	3634106	chr1:2717162-3634106,chr21,101	101	.	2717163	3634106	204,153,255
chr4	138280587	139839875	chr4:138280587-139839875,chr4,101	101	.	138280588	139839875	204,0,0
chr18	42041087	43179216	chr18:42041087-43179216,chrZ,101	101	.	42041088	43179216	0,0,0
chr18	44538966	45756095	chr18:44538966-45756095,chrZ,103	103	.	44538967	45756095	0,0,0
chr4	61706360	63279295	chr4:61706360-63279295,chr4,100	100	.	61706361	63279295	204,0,0
chr15	56760191	58365554	chr15:56760191-58365554,chr10,100	100	.	56760192	58365554	255,255,0
chrX	24590721	25960497	chrX:24590721-25960497,chr1,100	100	.	24590722	25960497	153,102,0
chr1	56560060	58944930	chr1:56560060-58944930,chr8,99	99	.	56560061	58944930	255,153,0
chr2	63014614	63813602	chr2:63014614-63813602,chr3,99	99	.	63014615	63813602	153,153,30
chr4	18800990	20668840	chr4:18800990-20668840,chr4,106	106	.	18800991	20668840	204,0,0
chr2	133171045	134518197	chr2:133171045-134518197,chr7,97	97	.	133171046	134518197	255,204,204
chr8	25372441	25904053	chr8:25372441-25904053,chr22,97	97	.	25372442	25904053	102,102,102
chr1	6514538	7913366	chr1:6514538-7913366,chr21,96	96	.	6514539	7913366	204,153,255
chr4	123775804	125235770	chr4:123775804-125235770,chr4,96	96	.	123775805	125235770	204,0,0
chr4	126158120	128405615	chr4:126158120-128405615,chr4,96	96	.	126158121	128405615	204,0,0
chr12	128790137	130953759	chr12:128790137-130953759,chr15,96	96	.	128790138	130953759	102,153,255
chr13	22077746	23567057	chr13:22077746-23567057,chr1,96	96	.	22077747	23567057	153,102,0
chr2	236520967	237629973	chr2:236520967-237629973,chr7,95	95	.	236520968	237629973	255,204,204
chr7	15249104	16103780	chr7:15249104-16103780,chr2,94	94	.	15249105	16103780	102,102,0
chr13	111944298	113173251	chr13:111944298-113173251,chr1,94	94	.	111944299	113173251	153,102,0
chr18	7322817	8434083	chr18:7322817-8434083,chr2,94	94	.	7322818	8434083	102,102,0
chrX	131516300	133321826	chrX:131516300-133321826,chr4,94	94	.	131516301	133321826	204,0,0
chr6	105805205	106641148	chr6:105805205-106641148,chr3,93	93	.	105805206	106641148	153,153,30
chr10	124805220	125366031	chr10:124805220-125366031,chr6,93	93	.	124805221	125366031	255,0,204
chr15	69760196	70995207	chr15:69760196-70995207,chr10,93	93	.	69760197	70995207	255,255,0
chr9	135300278	135874777	chr9:135300278-135874777,chr17,92	92	.	135300279	135874777	0,255,255
chr3	88274578	90170840	chr3:88274578-90170840,chr1,91	91	.	88274579	90170840	153,102,0
chr4	12747512	14671292	chr4:12747512-14671292,chr4,91	91	.	12747513	14671292	204,0,0
chr6	103555986	105523756	chr6:103555986-105523756,chr3,91	91	.	103555987	105523756	153,153,30
chr18	23900611	25728037	chr18:23900611-25728037,chr2,92	92	.	23900612	25728037	102,102,0
chr18	29829598	30778099	chr18:29829598-30778099,chr2,91	91	.	29829599	30778099	102,102,0
chr17	55337276	55911252	chr17:55337276-55911252,chr19,90	90	.	55337277	55911252	153,0,204
chr6	41339884	41782676	chr6:41339884-41782676,chr26,89	89	.	41339885	41782676	0,0,0
chr12	102817367	104044253	chr12:102817367-104044253,chr1,89	89	.	102817368	104044253	153,102,0
chr13	42729750	44377556	chr13:42729750-44377556,chr1,89	89	.	42729751	44377556	153,102,0
chr3	81144086	82739145	chr3:81144086-82739145,chr1,88	88	.	81144087	82739145	153,102,0
chr7	20554065	21342999	chr7:20554065-21342999,chr2,88	88	.	20554066	21342999	102,102,0
chr11	113678642	114245990	chr11:113678642-114245990,chr24,87	87	.	113678643	114245990	204,204,204
chrX	103163342	105124804	chrX:103163342-105124804,chr4,86	86	.	103163343	105124804	204,0,0
chr4	65524535	68098561	chr4:65524535-68098561,chr4,85	85	.	65524536	68098561	204,0,0
chr9	24982721	27145310	chr9:24982721-27145310,chrZ,84	84	.	24982722	27145310	0,0,0
chr9	97521182	98943993	chr9:97521182-98943993,chrZ,84	84	.	97521183	98943993	0,0,0
chr12	58405554	60704898	chr12:58405554-60704898,chr1,84	84	.	58405555	60704898	153,102,0
chr2	100038115	101257234	chr2:100038115-101257234,chr1,83	83	.	100038116	101257234	153,102,0
chr2	161173898	162891640	chr2:161173898-162891640,chr7,83	83	.	161173899	162891640	255,204,204
chr22	33117013	37236341	chr22:33117013-37236341,chr1,106	106	.	33117014	37236341	153,102,0
chr7	110052877	111899252	chr7:110052877-111899252,chr1,83	83	.	110052878	111899252	153,102,0
chr12	61088104	63143430	chr12:61088104-63143430,chr1,81	81	.	61088105	63143430	153,102,0
chr16	25355614	27185573	chr16:25355614-27185573,chr14,81	81	.	25355615	27185573	0,0,204
chr3	187632232	189597852	chr3:187632232-189597852,chr9,80	80	.	187632233	189597852	255,204,0
chr5	170253929	171384778	chr5:170253929-171384778,chr13,80	80	.	170253930	171384778	53,128,0
chr6	123859040	125204186	chr6:123859040-125204186,chr3,80	80	.	123859041	125204186	153,153,30
chr2	140602089	142898047	chr2:140602089-142898047,chr7,79	79	.	140602090	142898047	255,204,204
chr3	33600667	35827275	chr3:33600667-35827275,chr2,79	79	.	33600668	35827275	102,102,0
chr6	107461847	108021531	chr6:107461847-108021531,chr3,79	79	.	107461848	108021531	153,153,30
chr14	84815733	86715896	chr14:84815733-86715896,chr5,79	79	.	84815734	86715896	255,0,0
chrX	90848101	92956405	chrX:90848101-92956405,chr4,83	83	.	90848102	92956405	204,0,0
chr1	118616756	119875813	chr1:118616756-119875813,chr1,78	78	.	118616757	119875813	153,102,0
chr3	157349399	158276592	chr3:157349399-158276592,chr9,78	78	.	157349400	158276592	255,204,0
chr10	15685756	17113785	chr10:15685756-17113785,chr2,77	77	.	15685757	17113785	102,102,0
chr10	28957783	30478333	chr10:28957783-30478333,chr2,77	77	.	28957784	30478333	102,102,0
chr11	121526933	122311817	chr11:121526933-122311817,chr24,77	77	.	121526934	122311817	204,204,204
chr1	197391845	198500457	chr1:197391845-198500457,chr8,76	76	.	197391846	198500457	255,153,0
chr5	29783234	31472893	chr5:29783234-31472893,chr2,76	76	.	29783235	31472893	102,102,0
chr5	60321846	61439351	chr5:60321846-61439351,chrZ,76	76	.	60321847	61439351	0,0,0
chr8	96285970	97316260	chr8:96285970-97316260,chr2,76	76	.	96285971	97316260	102,102,0
chr9	36622114	37383068	chr9:36622114-37383068,chrZ,76	76	.	36622115	37383068	0,0,0
chrX	136095620	137939915	chrX:136095620-137939915,chr4,78	78	.	136095621	137939915	204,0,0
chr1	76671415	77587904	chr1:76671415-77587904,chr8,75	75	.	76671416	77587904	255,153,0
chr6	100563650	101248175	chr6:100563650-101248175,chr3,75	75	.	100563651	101248175	153,153,30
chr7	157229001	158166247	chr7:157229001-158166247,chr2,74	74	.	157229002	158166247	102,102,0
chr3	73188021	74351388	chr3:73188021-74351388,chr12,73	73	.	73188022	74351388	0,255,0
chr3	136760477	137681247	chr3:136760477-137681247,chr9,72	72	.	136760478	137681247	255,204,0
chr6	147840058	148932674	chr6:147840058-148932674,chr3,72	72	.	147840059	148932674	153,153,30
chr10	35926020	37091774	chr10:35926020-37091774,chr2,72	72	.	35926021	37091774	102,102,0
chr11	27303922	29376185	chr11:27303922-29376185,chr5,72	72	.	27303923	29376185	255,0,0
chr1	17998701	19111081	chr1:17998701-19111081,chr21,71	71	.	17998702	19111081	204,153,255
chr5	134124763	134893172	chr5:134124763-134893172,chr13,71	71	.	134124764	134893172	53,128,0
chr5	154364569	156156091	chr5:154364569-156156091,chr13,71	71	.	154364570	156156091	53,128,0
chr9	22896257	24823488	chr9:22896257-24823488,chrZ,71	71	.	22896258	24823488	0,0,0
chr20	45393776	47225651	chr20:45393776-47225651,chr20,71	71	.	45393777	47225651	204,51,255
chr1	38414723	39287939	chr1:38414723-39287939,chr23,70	70	.	38414724	39287939	153,153,153
chr11	119362993	120942869	chr11:119362993-120942869,chr24,70	70	.	119362994	120942869	204,204,204
chr16	16538126	18361475	chr16:16538126-18361475,chr14,70	70	.	16538127	18361475	0,0,204
chr17	1792385	2170065	chr17:1792385-2170065,chr19,70	70	.	1792386	2170065	153,0,204
chr18	61714910	63595275	chr18:61714910-63595275,chr2,71	71	.	61714911	63595275	102,102,0
chr7	3023330	4347395	chr7:3023330-4347395,chr14,70	70	.	3023331	4347395	0,0,204
chr2	214459993	215681157	chr2:214459993-215681157,chr7,68	68	.	214459994	215681157	255,204,204
chr6	131931446	132713616	chr6:131931446-132713616,chr3,68	68	.	131931447	132713616	153,153,30
chr6	16200906	17305723	chr6:16200906-17305723,chr2,67	67	.	16200907	17305723	102,102,0
chr6	126351303	127500029	chr6:126351303-127500029,chr3,67	67	.	126351304	127500029	153,153,30
chr6	128061798	128993854	chr6:128061798-128993854,chr3,67	67	.	128061799	128993854	153,153,30
chr10	79749491	81053119	chr10:79749491-81053119,chr6,67	67	.	79749492	81053119	255,0,204
chr10	126632365	127295651	chr10:126632365-127295651,chr6,67	67	.	126632366	127295651	255,0,204
chr12	105886501	107421578	chr12:105886501-107421578,chr1,68	68	.	105886502	107421578	153,102,0
chr16	82231791	83881948	chr16:82231791-83881948,chr11,67	67	.	82231792	83881948	204,255,0
chrX	81377893	82860929	chrX:81377893-82860929,chr4,67	67	.	81377894	82860929	204,0,0
chr1	220992212	221892282	chr1:220992212-221892282,chr3,66	66	.	220992213	221892282	153,153,30
chr1	243507420	244350367	chr1:243507420-244350367,chr3,66	66	.	243507421	244350367	153,153,30
chr4	30717398	31680333	chr4:30717398-31680333,chr4,66	66	.	30717399	31680333	204,0,0
chr4	41614620	42596428	chr4:41614620-42596428,chr4,66	66	.	41614621	42596428	204,0,0
chr12	72343316	73604872	chr12:72343316-73604872,chr1,66	66	.	72343317	73604872	153,102,0
chr2	15315904	16790454	chr2:15315904-16790454,chr3,64	64	.	15315905	16790454	153,153,30
chr7	121437472	122698216	chr7:121437472-122698216,chr1,64	64	.	121437473	122698216	153,102,0
chr11	43596743	44815615	chr11:43596743-44815615,chr5,64	64	.	43596744	44815615	255,0,0
chr13	50649834	51685361	chr13:50649834-51685361,chr1,64	64	.	50649835	51685361	153,102,0
chr14	60534480	61780067	chr14:60534480-61780067,chr5,64	64	.	60534481	61780067	255,0,0
chrX	8411576	11162600	chrX:8411576-11162600,chr1,70	70	.	8411577	11162600	153,102,0
chr1	36995535	38118013	chr1:36995535-38118013,chr23,63	63	.	36995536	38118013	153,153,153
chr1	245318209	246516023	chr1:245318209-246516023,chr3,63	63	.	245318210	246516023	153,153,30
chr4	16177681	17399039	chr4:16177681-17399039,chr4,63	63	.	16177682	17399039	204,0,0
chr4	93017558	95175429	chr4:93017558-95175429,chr4,63	63	.	93017559	95175429	204,0,0
chr9	89060645	89889659	chr9:89060645-89889659,chrZ,63	63	.	89060646	89889659	0,0,0
chr18	68184825	70455958	chr18:68184825-70455958,chr2,63	63	.	68184826	70455958	102,102,0
chr18	40345346	41871137	chr18:40345346-41871137,chrZ,63	63	.	40345347	41871137	0,0,0
chrX	38540640	40069278	chrX:38540640-40069278,chr1,62	62	.	38540641	40069278	153,102,0
chr4	145095908	145965901	chr4:145095908-145965901,chr4,61	61	.	145095909	145965901	204,0,0
chr20	40336625	42059637	chr20:40336625-42059637,chr20,61	61	.	40336626	42059637	204,51,255
chr4	53719552	55235282	chr4:53719552-55235282,chr4,64	64	.	53719553	55235282	204,0,0
chr5	52467204	53516048	chr5:52467204-53516048,chrZ,60	60	.	52467205	53516048	0,0,0
chr10	49947013	51309863	chr10:49947013-51309863,chr6,60	60	.	49947014	51309863	255,0,204
chr11	98879018	100421334	chr11:98879018-100421334,chr1,60	60	.	98879019	100421334	153,102,0
chr13	39681747	41247024	chr13:39681747-41247024,chr1,60	60	.	39681748	41247024	153,102,0
chr17	74884587	76073265	chr17:74884587-76073265,chr18,60	60	.	74884588	76073265	204,255,255
chr5	43818272	44747656	chr5:43818272-44747656,chrZ,59	59	.	43818273	44747656	0,0,0
chr7	33238233	34130940	chr7:33238233-34130940,chr2,59	59	.	33238234	34130940	102,102,0
chr10	106127858	107530555	chr10:106127858-107530555,chr6,59	59	.	106127859	107530555	255,0,204
chr10	109761169	111892062	chr10:109761169-111892062,chr6,61	61	.	109761170	111892062	255,0,204
chr10	107935499	109459438	chr10:107935499-109459438,chr6,59	59	.	107935500	109459438	255,0,204
chr2	138768599	140252285	chr2:138768599-140252285,chr7,58	58	.	138768600	140252285	255,204,204
chr10	122770391	123754121	chr10:122770391-123754121,chr6,58	58	.	122770392	123754121	255,0,204
chr12	125621481	127240723	chr12:125621481-127240723,chr15,59	59	.	125621482	127240723	102,153,255
chr2	171011784	171737478	chr2:171011784-171737478,chr7,57	57	.	171011785	171737478	255,204,204
chr4	140549687	141217665	chr4:140549687-141217665,chr4,57	57	.	140549688	141217665	204,0,0
chr6	137599156	137947299	chr6:137599156-137947299,chr3,57	57	.	137599157	137947299	153,153,30
chr11	12297528	12935990	chr11:12297528-12935990,chr5,57	57	.	12297529	12935990	255,0,0
chr12	27982431	29119613	chr12:27982431-29119613,chr1,58	58	.	27982432	29119613	153,102,0
chr21	29186137	31460872	chr21:29186137-31460872,chr1,62	62	.	29186138	31460872	153,102,0
chr5	80642863	82161856	chr5:80642863-82161856,chrZ,56	56	.	80642864	82161856	0,0,0
chr8	49090791	49835360	chr8:49090791-49835360,chr2,56	56	.	49090792	49835360	102,102,0
chr10	3283646	4813208	chr10:3283646-4813208,chr2,56	56	.	3283647	4813208	102,102,0
chr10	94442443	95060612	chr10:94442443-95060612,chr6,56	56	.	94442444	95060612	255,0,204
chr18	58366309	59296897	chr18:58366309-59296897,chr2,56	56	.	58366310	59296897	102,102,0
chr4	1355426	1625604	chr4:1355426-1625604,chr4,55	55	.	1355427	1625604	204,0,0
chr8	129432348	130892765	chr8:129432348-130892765,chr2,55	55	.	129432349	130892765	102,102,0
chr10	27858889	28530834	chr10:27858889-28530834,chr2,55	55	.	27858890	28530834	102,102,0
chr1	71662621	73575967	chr1:71662621-73575967,chr8,54	54	.	71662622	73575967	255,153,0
chr2	181846368	182761251	chr2:181846368-182761251,chr7,54	54	.	181846369	182761251	255,204,204
chr2	226659453	227680954	chr2:226659453-227680954,chr9,54	54	.	226659454	227680954	255,204,0
chr8	126231486	128691760	chr8:126231486-128691760,chr2,56	56	.	126231487	128691760	102,102,0
chr11	68879081	69683339	chr11:68879081-69683339,chr5,54	54	.	68879082	69683339	255,0,0
chr2	121199606	121833091	chr2:121199606-121833091,chr7,53	53	.	121199607	121833091	255,204,204
chr2	172524441	173091536	chr2:172524441-173091536,chr7,53	53	.	172524442	173091536	255,204,204
chr5	66919334	68311489	chr5:66919334-68311489,chrZ,53	53	.	66919335	68311489	0,0,0
chr6	37461109	38516200	chr6:37461109-38516200,chr3,53	53	.	37461110	38516200	153,153,30
chr8	108216577	109701952	chr8:108216577-109701952,chr2,53	53	.	108216578	109701952	102,102,0
chr12	920096	1701659	chr12:920096-1701659,chr1,53	53	.	920097	1701659	153,102,0
chr12	44411731	45577285	chr12:44411731-45577285,chr1,53	53	.	44411732	45577285	153,102,0
chr19	33881096	34587677	chr19:33881096-34587677,chr11,53	53	.	33881097	34587677	204,255,0
chr5	73248639	73961985	chr5:73248639-73961985,chrZ,52	52	.	73248640	73961985	0,0,0
chr7	31211669	31732737	chr7:31211669-31732737,chr2,52	52	.	31211670	31732737	102,102,0
chr9	133342678	133871424	chr9:133342678-133871424,chr17,52	52	.	133342679	133871424	0,255,255
chr10	30894222	32049387	chr10:30894222-32049387,chr2,52	52	.	30894223	32049387	102,102,0
chr17	77111002	77823278	chr17:77111002-77823278,chr18,52	52	.	77111003	77823278	204,255,255
chr21	33559236	34562245	chr21:33559236-34562245,chr1,52	52	.	33559237	34562245	153,102,0
chr7	101103032	101901583	chr7:101103032-101901583,chr19,51	51	.	101103033	101901583	153,0,204
chr15	93444121	94623900	chr15:93444121-94623900,chr10,50	50	.	93444122	94623900	255,255,0
chr1	4078428	6154459	chr1:4078428-6154459,chr21,50	50	.	4078429	6154459	204,153,255
chr5	173764870	174495411	chr5:173764870-174495411,chr13,49	49	.	173764871	174495411	53,128,0
chr10	21786773	22242749	chr10:21786773-22242749,chr2,49	49	.	21786774	22242749	102,102,0
chr12	84810488	85859510	chr12:84810488-85859510,chr1,49	49	.	84810489	85859510	153,102,0
chr22	47241192	50177667	chr22:47241192-50177667,chr1,55	55	.	47241193	50177667	153,102,0
chr6	88407204	89467683	chr6:88407204-89467683,chr3,48	48	.	88407205	89467683	153,153,30
chr8	16060263	16948054	chr8:16060263-16948054,chr4,48	48	.	16060264	16948054	204,0,0
chr3	193271557	194012667	chr3:193271557-194012667,chr9,47	47	.	193271558	194012667	255,204,0
chr13	109115593	110483525	chr13:109115593-110483525,chr1,47	47	.	109115594	110483525	153,102,0
chr13	96816015	98019084	chr13:96816015-98019084,chr1,47	47	.	96816016	98019084	153,102,0
chr18	19411391	20524264	chr18:19411391-20524264,chr2,47	47	.	19411392	20524264	102,102,0
chrX	17305342	18653511	chrX:17305342-18653511,chr1,48	48	.	17305343	18653511	153,102,0
chr5	82394919	84012789	chr5:82394919-84012789,chrZ,47	47	.	82394920	84012789	0,0,0
chr6	101760201	102597386	chr6:101760201-102597386,chr3,46	46	.	101760202	102597386	153,153,30
chr20	55297116	55864755	chr20:55297116-55864755,chr20,46	46	.	55297117	55864755	204,51,255
chr5	132453666	133274609	chr5:132453666-133274609,chr13,45	45	.	132453667	133274609	53,128,0
chr10	104024072	104906073	chr10:104024072-104906073,chr6,45	45	.	104024073	104906073	255,0,204
chr14	95143161	95541340	chr14:95143161-95541340,chr5,45	45	.	95143162	95541340	255,0,0
chr22	42679021	44146392	chr22:42679021-44146392,chr1,46	46	.	42679022	44146392	153,102,0
chr2	72020726	73222895	chr2:72020726-73222895,chr4,44	44	.	72020727	73222895	204,0,0
chr5	72194491	72739880	chr5:72194491-72739880,chrZ,44	44	.	72194492	72739880	0,0,0
chr6	108323822	108997340	chr6:108323822-108997340,chr3,44	44	.	108323823	108997340	153,153,30
chr12	82807887	84313237	chr12:82807887-84313237,chr1,44	44	.	82807888	84313237	153,102,0
chr14	89507638	90379372	chr14:89507638-90379372,chr5,43	43	.	89507639	90379372	255,0,0
chr1	169900948	170791865	chr1:169900948-170791865,chr8,42	42	.	169900949	170791865	255,153,0
chr3	127674164	128335740	chr3:127674164-128335740,chr12,42	42	.	127674165	128335740	0,255,0
chr4	152548307	153409693	chr4:152548307-153409693,chr4,42	42	.	152548308	153409693	204,0,0
chr9	134660387	135087924	chr9:134660387-135087924,chr17,42	42	.	134660388	135087924	0,255,255
chr10	64258112	65176417	chr10:64258112-65176417,chr6,42	42	.	64258113	65176417	255,0,204
chr3	27750101	28753369	chr3:27750101-28753369,chr2,41	41	.	27750102	28753369	102,102,0
chr4	4431837	4952977	chr4:4431837-4952977,chr4,41	41	.	4431838	4952977	204,0,0
chr20	20077073	20639423	chr20:20077073-20639423,chr3,41	41	.	20077074	20639423	153,153,30
chr2	44111785	44278977	chr2:44111785-44278977,chr3,40	40	.	44111786	44278977	153,153,30
chr2	192739413	193815286	chr2:192739413-193815286,chr7,42	42	.	192739414	193815286	255,204,204
chr4	105315811	106145651	chr4:105315811-106145651,chr4,40	40	.	105315812	106145651	204,0,0
chr6	125541403	126088097	chr6:125541403-126088097,chr3,40	40	.	125541404	126088097	153,153,30
chr10	72692216	73459562	chr10:72692216-73459562,chr6,41	41	.	72692217	73459562	255,0,204
chr16	85282147	85730716	chr16:85282147-85730716,chr11,40	40	.	85282148	85730716	204,255,0
chr5	145683677	146300926	chr5:145683677-146300926,chr13,39	39	.	145683678	146300926	53,128,0
chr2	207424583	208330918	chr2:207424583-208330918,chr7,38	38	.	207424584	208330918	255,204,204
chr11	81536459	82556652	chr11:81536459-82556652,chr1,38	38	.	81536460	82556652	153,102,0
chr11	8223942	8563473	chr11:8223942-8563473,chr5,38	38	.	8223943	8563473	255,0,0
chr12	2079770	2853255	chr12:2079770-2853255,chr1,38	38	.	2079771	2853255	153,102,0
chr15	77414003	78133073	chr15:77414003-78133073,chr10,38	38	.	77414004	78133073	255,255,0
chr16	50384078	50691906	chr16:50384078-50691906,chr11,38	38	.	50384079	50691906	204,255,0
chr2	180348161	181379759	chr2:180348161-181379759,chr7,37	37	.	180348162	181379759	255,204,204
chr3	99075326	99788595	chr3:99075326-99788595,chr1,37	37	.	99075327	99788595	153,102,0
chr9	79234303	79746551	chr9:79234303-79746551,chrZ,37	37	.	79234304	79746551	0,0,0
chr10	13482723	14354311	chr10:13482723-14354311,chr1,37	37	.	13482724	14354311	153,102,0
chr12	42816144	43710241	chr12:42816144-43710241,chr1,37	37	.	42816145	43710241	153,102,0
chr18	63776924	64847289	chr18:63776924-64847289,chr2,37	37	.	63776925	64847289	102,102,0
chrX	139136779	139743676	chrX:139136779-139743676,chr4,37	37	.	139136780	139743676	204,0,0
chr6	170072589	170747828	chr6:170072589-170747828,chr3,36	36	.	170072590	170747828	153,153,30
chr7	35237135	35712940	chr7:35237135-35712940,chr2,36	36	.	35237136	35712940	102,102,0
chr9	101935121	102974109	chr9:101935121-102974109,chr2,36	36	.	101935122	102974109	102,102,0
chr21	19398782	20648878	chr21:19398782-20648878,chr1,36	36	.	19398783	20648878	153,102,0
chr2	239329784	240466584	chr2:239329784-240466584,chr7,35	35	.	239329785	240466584	255,204,204
chr3	142742432	144267428	chr3:142742432-144267428,chr9,35	35	.	142742433	144267428	255,204,0
chr4	157564721	158344966	chr4:157564721-158344966,chr4,35	35	.	157564722	158344966	204,0,0
chr6	446999	984902	chr6:446999-984902,chr2,35	35	.	447000	984902	102,102,0
chr6	55334541	55782839	chr6:55334541-55782839,chr3,35	35	.	55334542	55782839	153,153,30
chr6	99939957	100234532	chr6:99939957-100234532,chr3,35	35	.	99939958	100234532	153,153,30
chr9	138755622	139145731	chr9:138755622-139145731,chr17,35	35	.	138755623	139145731	0,255,255
chr10	100248502	101257690	chr10:100248502-101257690,chr6,35	35	.	100248503	101257690	255,0,204
chr19	5053079	5649658	chr19:5053079-5649658,chr28,35	35	.	5053080	5649658	0,0,0
chr2	202723205	202929548	chr2:202723205-202929548,chr7,34	34	.	202723206	202929548	255,204,204
chr5	64172097	64777846	chr5:64172097-64777846,chrZ,34	34	.	64172098	64777846	0,0,0
chr7	81304292	82003893	chr7:81304292-82003893,chr1,34	34	.	81304293	82003893	153,102,0
chr8	80651894	80993219	chr8:80651894-80993219,chr2,34	34	.	80651895	80993219	102,102,0
chr10	118415557	119061274	chr10:118415557-119061274,chr6,34	34	.	118415558	119061274	255,0,204
chr12	89534537	90459384	chr12:89534537-90459384,chr1,34	34	.	89534538	90459384	153,102,0
chr1	234651642	235136614	chr1:234651642-235136614,chr3,33	33	.	234651643	235136614	153,153,30
chr2	178223730	178598092	chr2:178223730-178598092,chr7,33	33	.	178223731	178598092	255,204,204
chr4	107206798	108454893	chr4:107206798-108454893,chr4,34	34	.	107206799	108454893	204,0,0
chr6	142975481	143715757	chr6:142975481-143715757,chr3,34	34	.	142975482	143715757	153,153,30
chr7	87808444	88833707	chr7:87808444-88833707,chr2,33	33	.	87808445	88833707	102,102,0
chr14	104602847	105103253	chr14:104602847-105103253,chr5,33	33	.	104602848	105103253	255,0,0
chr21	39109099	40484558	chr21:39109099-40484558,chr1,39	39	.	39109100	40484558	153,102,0
chr2	80165834	81026307	chr2:80165834-81026307,chr4,32	32	.	80165835	81026307	204,0,0
chr3	65231535	66082925	chr3:65231535-66082925,chr12,32	32	.	65231536	66082925	0,255,0
chr3	22877155	23833998	chr3:22877155-23833998,chr2,32	32	.	22877156	23833998	102,102,0
chr3	158499635	159108979	chr3:158499635-159108979,chr9,32	32	.	158499636	159108979	255,204,0
chr5	172664492	173342672	chr5:172664492-173342672,chr13,34	34	.	172664493	173342672	53,128,0
chr13	27969319	28540431	chr13:27969319-28540431,chr1,32	32	.	27969320	28540431	153,102,0
chr18	9992687	11096021	chr18:9992687-11096021,chr2,32	32	.	9992688	11096021	102,102,0
chr2	107881358	108789205	chr2:107881358-108789205,chr1,31	31	.	107881359	108789205	153,102,0
chr3	126465364	127286008	chr3:126465364-127286008,chr12,31	31	.	126465365	127286008	0,255,0
chr8	12950495	13462218	chr8:12950495-13462218,chr4,31	31	.	12950496	13462218	204,0,0
chr10	134468127	134619848	chr10:134468127-134619848,chr6,31	31	.	134468128	134619848	255,0,204
chr15	66138705	66557259	chr15:66138705-66557259,chr10,31	31	.	66138706	66557259	255,255,0
chr1	22416329	23151337	chr1:22416329-23151337,chr21,30	30	.	22416330	23151337	204,153,255
chr2	165859259	166351268	chr2:165859259-166351268,chr7,30	30	.	165859260	166351268	255,204,204
chr2	213604240	214110140	chr2:213604240-214110140,chr7,30	30	.	213604241	214110140	255,204,204
chr7	21737525	22193971	chr7:21737525-22193971,chr2,30	30	.	21737526	22193971	102,102,0
chr8	55065778	55537150	chr8:55065778-55537150,chr2,30	30	.	55065779	55537150	102,102,0
chr8	136183297	137573983	chr8:136183297-137573983,chr2,30	30	.	136183298	137573983	102,102,0
chr20	56124254	56739642	chr20:56124254-56739642,chr20,30	30	.	56124255	56739642	204,51,255
chr6	117150218	117611904	chr6:117150218-117611904,chr3,29	29	.	117150219	117611904	153,153,30
chr12	109747025	110147400	chr12:109747025-110147400,chr15,29	29	.	109747026	110147400	102,153,255
chr15	76476592	77133389	chr15:76476592-77133389,chr10,29	29	.	76476593	77133389	255,255,0
chr20	36255820	36559005	chr20:36255820-36559005,chr20,29	29	.	36255821	36559005	204,51,255
chr4	148845114	149371315	chr4:148845114-149371315,chr4,28	28	.	148845115	149371315	204,0,0
chr8	28706038	28980781	chr8:28706038-28980781,chr3,28	28	.	28706039	28980781	153,153,30
chr9	124434640	125110872	chr9:124434640-125110872,chr17,28	28	.	124434641	125110872	0,255,255
chr22	45267262	46372072	chr22:45267262-46372072,chr1,29	29	.	45267263	46372072	153,102,0
chr1	112321114	113135200	chr1:112321114-113135200,chr26,27	27	.	112321115	113135200	0,0,0
chr2	110780066	111106477	chr2:110780066-111106477,chr24,27	27	.	110780067	111106477	204,204,204
chr3	20189815	20920544	chr3:20189815-20920544,chr2,27	27	.	20189816	20920544	102,102,0
chr6	119462000	120776207	chr6:119462000-120776207,chr3,28	28	.	119462001	120776207	153,153,30
chr9	132156739	132783048	chr9:132156739-132783048,chr17,27	27	.	132156740	132783048	0,255,255
chr20	44685390	44958019	chr20:44685390-44958019,chr20,27	27	.	44685391	44958019	204,51,255
chr1	231540647	232172358	chr1:231540647-232172358,chr3,26	26	.	231540648	232172358	153,153,30
chr10	18550770	19539442	chr10:18550770-19539442,chr2,27	27	.	18550771	19539442	102,102,0
chr13	26161213	26563374	chr13:26161213-26563374,chr1,26	26	.	26161214	26563374	153,102,0
chr15	73116566	73889362	chr15:73116566-73889362,chr10,26	26	.	73116567	73889362	255,255,0
chr20	53757862	54723519	chr20:53757862-54723519,chr20,26	26	.	53757863	54723519	204,51,255
chrX	44891290	45772185	chrX:44891290-45772185,chr1,26	26	.	44891291	45772185	153,102,0
chr1	92634091	93129101	chr1:92634091-93129101,chr8,25	25	.	92634092	93129101	255,153,0
chr2	55031267	55627940	chr2:55031267-55627940,chr3,26	26	.	55031268	55627940	153,153,30
chr2	126616253	127734521	chr2:126616253-127734521,chr7,25	25	.	126616254	127734521	255,204,204
chr6	11196721	11766072	chr6:11196721-11766072,chr2,26	26	.	11196722	11766072	102,102,0
chr6	62248965	62823720	chr6:62248965-62823720,chr3,25	25	.	62248966	62823720	153,153,30
chr10	128780812	129223686	chr10:128780812-129223686,chr6,25	25	.	128780813	129223686	255,0,204
chr1	19453315	19967289	chr1:19453315-19967289,chr21,24	24	.	19453316	19967289	204,153,255
chr1	180188443	180425586	chr1:180188443-180425586,chr8,24	24	.	180188444	180425586	255,153,0
chr2	56087845	56341109	chr2:56087845-56341109,chr3,24	24	.	56087846	56341109	153,153,30
chr3	64188802	64931158	chr3:64188802-64931158,chr12,25	25	.	64188803	64931158	0,255,0
chr3	165358561	166130315	chr3:165358561-166130315,chr9,24	24	.	165358562	166130315	255,204,0
chr6	5430987	6228191	chr6:5430987-6228191,chr2,24	24	.	5430988	6228191	102,102,0
chr6	135300406	135679942	chr6:135300406-135679942,chr3,24	24	.	135300407	135679942	153,153,30
chr7	76209236	76541279	chr7:76209236-76541279,chr8,24	24	.	76209237	76541279	255,153,0
chr8	41059206	41704196	chr8:41059206-41704196,chr22,24	24	.	41059207	41704196	102,102,102
chr10	127734298	128487118	chr10:127734298-128487118,chr6,24	24	.	127734299	128487118	255,0,204
chr11	122765844	123058178	chr11:122765844-123058178,chr24,24	24	.	122765845	123058178	204,204,204
chr12	119075834	120213437	chr12:119075834-120213437,chr15,26	26	.	119075835	120213437	102,153,255
chr13	102170710	103155151	chr13:102170710-103155151,chr1,24	24	.	102170711	103155151	153,102,0
chr17	5516695	6296870	chr17:5516695-6296870,chr19,25	25	.	5516696	6296870	153,0,204
chr3	190525517	190926377	chr3:190525517-190926377,chr9,23	23	.	190525518	190926377	255,204,0
chr5	137920778	138644732	chr5:137920778-138644732,chr13,23	23	.	137920779	138644732	53,128,0
chr13	28895722	29318569	chr13:28895722-29318569,chr1,23	23	.	28895723	29318569	153,102,0
chr3	41083684	41759419	chr3:41083684-41759419,chr2,22	22	.	41083685	41759419	102,102,0
chr5	26605091	27333443	chr5:26605091-27333443,chr2,23	23	.	26605092	27333443	102,102,0
chr5	66097527	66564665	chr5:66097527-66564665,chrZ,22	22	.	66097528	66564665	0,0,0
chr7	126056296	127177271	chr7:126056296-127177271,chr1,22	22	.	126056297	127177271	153,102,0
chr11	45539894	46141668	chr11:45539894-46141668,chr5,22	22	.	45539895	46141668	255,0,0
chr15	32983175	33284344	chr15:32983175-33284344,chr5,22	22	.	32983176	33284344	255,0,0
chr17	27135456	27451615	chr17:27135456-27451615,chr19,22	22	.	27135457	27451615	153,0,204
chr2	30813482	31364465	chr2:30813482-31364465,chr3,21	21	.	30813483	31364465	153,153,30
chr2	168374006	168986325	chr2:168374006-168986325,chr7,21	21	.	168374007	168986325	255,204,204
chr4	167594951	168437018	chr4:167594951-168437018,chr4,21	21	.	167594952	168437018	204,0,0
chr8	119720076	120651394	chr8:119720076-120651394,chr2,21	21	.	119720077	120651394	102,102,0
chr8	122224256	122933874	chr8:122224256-122933874,chr2,21	21	.	122224257	122933874	102,102,0
chr8	144471654	144614455	chr8:144471654-144614455,chr2,21	21	.	144471655	144614455	102,102,0
chr13	46160426	46619722	chr13:46160426-46619722,chr1,21	21	.	46160427	46619722	153,102,0
chr15	39909695	40391180	chr15:39909695-40391180,chr5,21	21	.	39909696	40391180	255,0,0
chr16	22633185	23063929	chr16:22633185-23063929,chr14,21	21	.	22633186	23063929	0,0,204
chr22	17318322	18424985	chr22:17318322-18424985,chr1,22	22	.	17318323	18424985	153,102,0
chrX	149379467	150013231	chrX:149379467-150013231,chr4,25	25	.	149379468	150013231	204,0,0
chr1	54556488	54862096	chr1:54556488-54862096,chr8,20	20	.	54556489	54862096	255,153,0
chr2	42095427	42273402	chr2:42095427-42273402,chr3,20	20	.	42095428	42273402	153,153,30
chr2	232878765	233298765	chr2:232878765-233298765,chr9,20	20	.	232878766	233298765	255,204,0
chr3	86842857	87335174	chr3:86842857-87335174,chr1,20	20	.	86842858	87335174	153,102,0
chr6	63396325	63975886	chr6:63396325-63975886,chr3,20	20	.	63396326	63975886	153,153,30
chr6	136172604	136708932	chr6:136172604-136708932,chr3,20	20	.	136172605	136708932	153,153,30
chr14	70309569	70655834	chr14:70309569-70655834,chr5,20	20	.	70309570	70655834	255,0,0
chr15	92438249	93043390	chr15:92438249-93043390,chr10,20	20	.	92438250	93043390	255,255,0
chr15	99827376	100244219	chr15:99827376-100244219,chr10,20	20	.	99827377	100244219	255,255,0
chr20	57039186	57483168	chr20:57039186-57483168,chr20,20	20	.	57039187	57483168	204,51,255
chr20	61605682	61795345	chr20:61605682-61795345,chr20,20	20	.	61605683	61795345	204,51,255
chr20	62662079	62861018	chr20:62662079-62861018,chr20,20	20	.	62662080	62861018	204,51,255
chr22	38381891	39651030	chr22:38381891-39651030,chr1,20	20	.	38381892	39651030	153,102,0
chrX	21395623	22385823	chrX:21395623-22385823,chr1,22	22	.	21395624	22385823	153,102,0
chr1	41780815	42274285	chr1:41780815-42274285,chr23,19	19	.	41780816	42274285	153,153,153
chr5	126211162	126847150	chr5:126211162-126847150,chrZ,19	19	.	126211163	126847150	0,0,0
chr6	75797688	76240618	chr6:75797688-76240618,chr3,19	19	.	75797689	76240618	153,153,30
chr7	104655705	105332006	chr7:104655705-105332006,chr1,19	19	.	104655706	105332006	153,102,0
chr8	88682643	89128681	chr8:88682643-89128681,chr2,19	19	.	88682644	89128681	102,102,0
chr19	29570496	30116312	chr19:29570496-30116312,chr11,19	19	.	29570497	30116312	204,255,0
chr19	1280627	1764421	chr19:1280627-1764421,chr28,19	19	.	1280628	1764421	0,0,0
chr20	13092306	13561500	chr20:13092306-13561500,chr3,19	19	.	13092307	13561500	153,153,30
chr1	74948355	75657149	chr1:74948355-75657149,chr8,20	20	.	74948356	75657149	255,153,0
chr5	37717825	38267595	chr5:37717825-38267595,chrZ,18	18	.	37717826	38267595	0,0,0
chr6	112554119	112826249	chr6:112554119-112826249,chr3,18	18	.	112554120	112826249	153,153,30
chr7	116777559	117005054	chr7:116777559-117005054,chr1,18	18	.	116777560	117005054	153,102,0
chr7	50188051	50499755	chr7:50188051-50499755,chr2,18	18	.	50188052	50499755	102,102,0
chr10	23461944	23582468	chr10:23461944-23582468,chr2,18	18	.	23461945	23582468	102,102,0
chr10	53987660	54369979	chr10:53987660-54369979,chr6,18	18	.	53987661	54369979	255,0,204
chr14	77385223	77533174	chr14:77385223-77533174,chr5,18	18	.	77385224	77533174	255,0,0
chr14	59000067	59408701	chr14:59000067-59408701,chr5,18	18	.	59000068	59408701	255,0,0
chr17	42400787	42685908	chr17:42400787-42685908,chr27,18	18	.	42400788	42685908	0,0,0
chr18	46355305	46753762	chr18:46355305-46753762,chrZ,18	18	.	46355306	46753762	0,0,0
chr1	210189343	210465539	chr1:210189343-210465539,chr3,17	17	.	210189344	210465539	153,153,30
chr1	237850418	238065141	chr1:237850418-238065141,chr3,17	17	.	237850419	238065141	153,153,30
chr2	119826340	120078156	chr2:119826340-120078156,chr7,17	17	.	119826341	120078156	255,204,204
chr2	208614258	208904843	chr2:208614258-208904843,chr7,17	17	.	208614259	208904843	255,204,204
chr4	55808215	56125694	chr4:55808215-56125694,chr4,17	17	.	55808216	56125694	204,0,0
chr6	40133800	40930802	chr6:40133800-40930802,chr3,17	17	.	40133801	40930802	153,153,30
chr12	96119315	96606019	chr12:96119315-96606019,chr1,17	17	.	96119316	96606019	153,102,0
chr17	41622021	41823325	chr17:41622021-41823325,chr27,17	17	.	41622022	41823325	0,0,0
chrX	76195550	76804277	chrX:76195550-76804277,chr4,17	17	.	76195551	76804277	204,0,0
chrX	109935938	110565983	chrX:109935938-110565983,chr4,17	17	.	109935939	110565983	204,0,0
chr2	88540487	88899976	chr2:88540487-88899976,chr4,16	16	.	88540488	88899976	204,0,0
chr5	152491622	153215702	chr5:152491622-153215702,chr13,16	16	.	152491623	153215702	53,128,0
chr5	96441700	96840999	chr5:96441700-96840999,chrZ,16	16	.	96441701	96840999	0,0,0
chr9	137097496	137348492	chr9:137097496-137348492,chr17,16	16	.	137097497	137348492	0,255,255
chr9	93738266	94181765	chr9:93738266-94181765,chrZ,16	16	.	93738267	94181765	0,0,0
chr18	13136286	13661730	chr18:13136286-13661730,chr2,16	16	.	13136287	13661730	102,102,0
chr20	9343170	9569750	chr20:9343170-9569750,chr3,16	16	.	9343171	9569750	153,153,30
chr1	12398227	12678406	chr1:12398227-12678406,chr21,15	15	.	12398228	12678406	204,153,255
chr1	204424353	204771756	chr1:204424353-204771756,chr26,15	15	.	204424354	204771756	0,0,0
chr1	78305991	78471726	chr1:78305991-78471726,chr8,15	15	.	78305992	78471726	255,153,0
chr2	46270312	46727502	chr2:46270312-46727502,chr3,15	15	.	46270313	46727502	153,153,30
chr2	64806567	65025373	chr2:64806567-65025373,chr3,15	15	.	64806568	65025373	153,153,30
chr2	219849200	219994904	chr2:219849200-219994904,chr7,15	15	.	219849201	219994904	255,204,204
chr2	183771310	184157529	chr2:183771310-184157529,chr7,15	15	.	183771311	184157529	255,204,204
chr5	139069742	139260302	chr5:139069742-139260302,chr13,15	15	.	139069743	139260302	53,128,0
chr10	71319457	71712637	chr10:71319457-71712637,chr6,15	15	.	71319458	71712637	255,0,204
chr10	126137168	126379988	chr10:126137168-126379988,chr6,15	15	.	126137169	126379988	255,0,204
chr11	125817651	125982673	chr11:125817651-125982673,chr24,15	15	.	125817652	125982673	204,204,204
chr11	2742380	2970596	chr11:2742380-2970596,chr5,15	15	.	2742381	2970596	255,0,0
chr16	88485077	88590626	chr16:88485077-88590626,chr11,15	15	.	88485078	88590626	204,255,0
chr22	19608910	19892707	chr22:19608910-19892707,chr15,15	15	.	19608911	19892707	102,153,255
chr1	26931480	27182853	chr1:26931480-27182853,chr23,14	14	.	26931481	27182853	153,153,153
chr4	185936674	186065917	chr4:185936674-186065917,chr4,14	14	.	185936675	186065917	204,0,0
chr5	141601809	141920882	chr5:141601809-141920882,chr13,14	14	.	141601810	141920882	53,128,0
chr6	83247968	83834884	chr6:83247968-83834884,chr3,15	15	.	83247969	83834884	153,153,30
chr8	97779173	98305889	chr8:97779173-98305889,chr2,14	14	.	97779174	98305889	102,102,0
chr11	22492983	22764181	chr11:22492983-22764181,chr5,14	14	.	22492984	22764181	255,0,0
chr12	122712766	122835574	chr12:122712766-122835574,chr15,14	14	.	122712767	122835574	102,153,255
chr12	132853117	133147737	chr12:132853117-133147737,chr15,14	14	.	132853118	133147737	102,153,255
chr16	838836	1069647	chr16:838836-1069647,chr14,14	14	.	838837	1069647	0,0,204
chrX	41306506	41481985	chrX:41306506-41481985,chr1,14	14	.	41306507	41481985	153,102,0
chr1	116311429	116472995	chr1:116311429-116472995,chr1,13	13	.	116311430	116472995	153,102,0
chr1	9431691	9950640	chr1:9431691-9950640,chr21,13	13	.	9431692	9950640	204,153,255
chr1	85838449	86081565	chr1:85838449-86081565,chr8,13	13	.	85838450	86081565	255,153,0
chr2	190689773	190927658	chr2:190689773-190927658,chr7,13	13	.	190689774	190927658	255,204,204
chr4	40476001	40989073	chr4:40476001-40989073,chr4,14	14	.	40476002	40989073	204,0,0
chr10	69869893	70138559	chr10:69869893-70138559,chr6,13	13	.	69869894	70138559	255,0,204
chr11	34298110	34675688	chr11:34298110-34675688,chr5,13	13	.	34298111	34675688	255,0,0
chr20	61012686	61159079	chr20:61012686-61159079,chr20,13	13	.	61012687	61159079	204,51,255
chrX	68071000	68451333	chrX:68071000-68451333,chr4,13	13	.	68071001	68451333	204,0,0
chr1	36070676	36194736	chr1:36070676-36194736,chr23,12	12	.	36070677	36194736	153,153,153
chr1	110771126	110890355	chr1:110771126-110890355,chr26,12	12	.	110771127	110890355	0,0,0
chr1	232529169	233123994	chr1:232529169-233123994,chr3,16	16	.	232529170	233123994	153,153,30
chr1	46914025	46992299	chr1:46914025-46992299,chr8,12	12	.	46914026	46992299	255,153,0
chr2	37846657	38441603	chr2:37846657-38441603,chr3,12	12	.	37846658	38441603	153,153,30
chr2	136718679	137057859	chr2:136718679-137057859,chr7,12	12	.	136718680	137057859	255,204,204
chr1	29384995	29486375	chr1:29384995-29486375,chr23,11	11	.	29384996	29486375	153,153,153
chr2	185428448	185867069	chr2:185428448-185867069,chr7,11	11	.	185428449	185867069	255,204,204
chr3	56817667	57234681	chr3:56817667-57234681,chr12,11	11	.	56817668	57234681	0,255,0
chr3	184283709	184456153	chr3:184283709-184456153,chr9,11	11	.	184283710	184456153	255,204,0
chr5	36601056	37021080	chr5:36601056-37021080,chrZ,11	11	.	36601057	37021080	0,0,0
chr6	34940309	35133741	chr6:34940309-35133741,chr26,11	11	.	34940310	35133741	0,0,0
chr6	71603031	72114625	chr6:71603031-72114625,chr3,11	11	.	71603032	72114625	153,153,30
chr8	66975518	67392575	chr8:66975518-67392575,chr2,11	11	.	66975519	67392575	102,102,0
chr12	91397609	91577567	chr12:91397609-91577567,chr1,11	11	.	91397610	91577567	153,102,0
chr13	24085133	24410795	chr13:24085133-24410795,chr1,11	11	.	24085134	24410795	153,102,0
chr17	30433709	30694061	chr17:30433709-30694061,chr18,11	11	.	30433710	30694061	204,255,255
chr17	47529825	47807729	chr17:47529825-47807729,chr27,11	11	.	47529826	47807729	0,0,0
chr20	33890276	34026309	chr20:33890276-34026309,chr20,11	11	.	33890277	34026309	204,51,255
chr12	108325550	108775658	chr12:108325550-108775658,chr15,11	11	.	108325551	108775658	102,153,255
chr7	93925325	94259227	chr7:93925325-94259227,chr2,13	13	.	93925326	94259227	102,102,0
chr7	66872459	70252194	chr7:66872459-70252194,chr19,351	351	.	66872460	70252194	153,0,204
chr20	58658854	60455232	chr20:58658854-60455232,chr20,129	129	.	58658855	60455232	204,51,255
chr11	78370973	81164522	chr11:78370973-81164522,chr1,128	128	.	78370974	81164522	153,102,0
chr11	90466488	92622354	chr11:90466488-92622354,chr1,86	86	.	90466489	92622354	153,102,0
chr3	24755077	25620209	chr3:24755077-25620209,chr2,85	85	.	24755078	25620209	102,102,0
chr3	85133129	86463069	chr3:85133129-86463069,chr1,84	84	.	85133130	86463069	153,102,0
chr4	27004264	29397854	chr4:27004264-29397854,chr4,79	79	.	27004265	29397854	204,0,0
chr11	36624565	38348238	chr11:36624565-38348238,chr5,78	78	.	36624566	38348238	255,0,0
chr6	68729796	70091267	chr6:68729796-70091267,chr3,67	67	.	68729797	70091267	153,153,30
chr8	20248677	21579993	chr8:20248677-21579993,chr22,64	64	.	20248678	21579993	102,102,102
chr6	14167025	15499014	chr6:14167025-15499014,chr2,60	60	.	14167026	15499014	102,102,0
chr1	8430770	8816800	chr1:8430770-8816800,chr21,57	57	.	8430771	8816800	204,153,255
chr8	52953355	53303591	chr8:52953355-53303591,chr2,55	55	.	52953356	53303591	102,102,0
chr8	3427198	5506691	chr8:3427198-5506691,chr3,55	55	.	3427199	5506691	153,153,30
chr14	87186393	88346160	chr14:87186393-88346160,chr5,55	55	.	87186394	88346160	255,0,0
chrX	120466770	122614087	chrX:120466770-122614087,chr4,61	61	.	120466771	122614087	204,0,0
chr4	172237988	173832964	chr4:172237988-173832964,chr4,54	54	.	172237989	173832964	204,0,0
chr2	1795779	3261069	chr2:1795779-3261069,chr3,53	53	.	1795780	3261069	153,153,30
chr14	68407682	69149391	chr14:68407682-69149391,chr5,53	53	.	68407683	69149391	255,0,0
chr3	21277762	22287461	chr3:21277762-22287461,chr2,52	52	.	21277763	22287461	102,102,0
chr12	86446498	88293823	chr12:86446498-88293823,chr1,50	50	.	86446499	88293823	153,102,0
chr4	90827770	92451136	chr4:90827770-92451136,chr4,48	48	.	90827771	92451136	204,0,0
chr10	61820715	62268859	chr10:61820715-62268859,chr6,46	46	.	61820716	62268859	255,0,204
chr3	177063870	178345658	chr3:177063870-178345658,chr9,45	45	.	177063871	178345658	255,204,0
chr9	17862176	18746717	chr9:17862176-18746717,chrZ,45	45	.	17862177	18746717	0,0,0
chr11	83194039	84896018	chr11:83194039-84896018,chr1,44	44	.	83194040	84896018	153,102,0
chr4	34530856	36166824	chr4:34530856-36166824,chr4,42	42	.	34530857	36166824	204,0,0
chr5	168110606	168655960	chr5:168110606-168655960,chr13,42	42	.	168110607	168655960	53,128,0
chr21	41428350	42458774	chr21:41428350-42458774,chr1,42	42	.	41428351	42458774	153,102,0
chr5	21931415	23389821	chr5:21931415-23389821,chr2,40	40	.	21931416	23389821	102,102,0
chr6	57219306	58677656	chr6:57219306-58677656,chr3,43	43	.	57219307	58677656	153,153,30
chr7	103118971	103790607	chr7:103118971-103790607,chr1,40	40	.	103118972	103790607	153,102,0
chr7	77679369	78734621	chr7:77679369-78734621,chr1,39	39	.	77679370	78734621	153,102,0
chr11	117228817	117657521	chr11:117228817-117657521,chr24,39	39	.	117228818	117657521	204,204,204
chr17	71439419	72129926	chr17:71439419-72129926,chr18,39	39	.	71439420	72129926	204,255,255
chr6	64596568	66417559	chr6:64596568-66417559,chr3,38	38	.	64596569	66417559	153,153,30
chr11	95643901	96040455	chr11:95643901-96040455,chr1,38	38	.	95643902	96040455	153,102,0
chr12	111410025	111725483	chr12:111410025-111725483,chr15,38	38	.	111410026	111725483	102,153,255
chr4	17874999	18443263	chr4:17874999-18443263,chr4,37	37	.	17875000	18443263	204,0,0
chr9	87443054	88029621	chr9:87443054-88029621,chrZ,37	37	.	87443055	88029621	0,0,0
chr11	112209941	113143654	chr11:112209941-113143654,chr24,37	37	.	112209942	113143654	204,204,204
chr3	104244305	105168622	chr3:104244305-105168622,chr1,36	36	.	104244306	105168622	153,102,0
chr3	50407693	50574197	chr3:50407693-50574197,chr12,36	36	.	50407694	50574197	0,255,0
chr4	113942259	114469982	chr4:113942259-114469982,chr4,35	35	.	113942260	114469982	204,0,0
chr6	129331066	129812682	chr6:129331066-129812682,chr3,35	35	.	129331067	129812682	153,153,30
chr10	24331205	24995581	chr10:24331205-24995581,chr2,34	34	.	24331206	24995581	102,102,0
chr13	92380919	93553151	chr13:92380919-93553151,chr1,34	34	.	92380920	93553151	153,102,0
chr6	56235266	56706013	chr6:56235266-56706013,chr3,33	33	.	56235267	56706013	153,153,30
chr9	3335758	4236153	chr9:3335758-4236153,chrZ,34	34	.	3335759	4236153	0,0,0
chr18	31186979	31800385	chr18:31186979-31800385,chr2,32	32	.	31186980	31800385	102,102,0
chr2	114874298	115768106	chr2:114874298-115768106,chr7,31	31	.	114874299	115768106	255,204,204
chr3	93820765	94616111	chr3:93820765-94616111,chr1,31	31	.	93820766	94616111	153,102,0
chr3	96654789	97186880	chr3:96654789-97186880,chr1,31	31	.	96654790	97186880	153,102,0
chr8	9815208	10262209	chr8:9815208-10262209,chr3,31	31	.	9815209	10262209	153,153,30
chr9	19940860	20619663	chr9:19940860-20619663,chrZ,31	31	.	19940861	20619663	0,0,0
chr15	55943886	56210680	chr15:55943886-56210680,chr10,31	31	.	55943887	56210680	255,255,0
chr7	153881463	154734702	chr7:153881463-154734702,chr2,30	30	.	153881464	154734702	102,102,0
chr2	137494027	138106273	chr2:137494027-138106273,chr7,29	29	.	137494028	138106273	255,204,204
chr4	154703066	155153435	chr4:154703066-155153435,chr4,29	29	.	154703067	155153435	204,0,0
chr8	84699455	85818759	chr8:84699455-85818759,chr2,29	29	.	84699456	85818759	102,102,0
chr8	104664389	105160834	chr8:104664389-105160834,chr2,29	29	.	104664390	105160834	102,102,0
chr3	118154964	118733109	chr3:118154964-118733109,chr1,28	28	.	118154965	118733109	153,102,0
chr10	6663824	7404049	chr10:6663824-7404049,chr1,28	28	.	6663825	7404049	153,102,0
chr11	124969177	125269634	chr11:124969177-125269634,chr24,28	28	.	124969178	125269634	204,204,204
chr14	67241284	67490312	chr14:67241284-67490312,chr5,28	28	.	67241285	67490312	255,0,0
chr3	102016398	102508940	chr3:102016398-102508940,chr1,27	27	.	102016399	102508940	153,102,0
chr9	78117448	78808128	chr9:78117448-78808128,chrZ,26	26	.	78117449	78808128	0,0,0
chr1	172062865	172368755	chr1:172062865-172368755,chr8,25	25	.	172062866	172368755	255,153,0
chr2	166859775	167115831	chr2:166859775-167115831,chr7,25	25	.	166859776	167115831	255,204,204
chr3	11423090	11685560	chr3:11423090-11685560,chr12,25	25	.	11423091	11685560	0,255,0
chr8	10634776	10835962	chr8:10634776-10835962,chr3,25	25	.	10634777	10835962	153,153,30
chr9	35299849	35353684	chr9:35299849-35353684,chrZ,25	25	.	35299850	35353684	0,0,0
chr2	77204987	77749616	chr2:77204987-77749616,chr22,24	24	.	77204988	77749616	102,102,102
chr2	124951286	125556163	chr2:124951286-125556163,chr7,24	24	.	124951287	125556163	255,204,204
chr7	92268957	92672960	chr7:92268957-92672960,chr2,24	24	.	92268958	92672960	102,102,0
chr8	62844379	63519863	chr8:62844379-63519863,chr2,24	24	.	62844380	63519863	102,102,0
chr8	22608433	22747498	chr8:22608433-22747498,chr22,24	24	.	22608434	22747498	102,102,102
chr12	71791501	71972776	chr12:71791501-71972776,chr1,24	24	.	71791502	71972776	153,102,0
chr15	89914601	90013681	chr15:89914601-90013681,chr10,24	24	.	89914602	90013681	255,255,0
chr3	112805497	112980963	chr3:112805497-112980963,chr1,23	23	.	112805498	112980963	153,102,0
chr6	72885775	73773954	chr6:72885775-73773954,chr3,23	23	.	72885776	73773954	153,153,30
chr8	74212307	74532843	chr8:74212307-74532843,chr2,23	23	.	74212308	74532843	102,102,0
chr11	103339011	103900177	chr11:103339011-103900177,chr1,23	23	.	103339012	103900177	153,102,0
chr12	26372031	26845651	chr12:26372031-26845651,chr1,23	23	.	26372032	26845651	153,102,0
chr14	72918217	73358342	chr14:72918217-73358342,chr5,23	23	.	72918218	73358342	255,0,0
chr1	53978052	54196147	chr1:53978052-54196147,chr8,22	22	.	53978053	54196147	255,153,0
chr2	11931976	12818721	chr2:11931976-12818721,chr3,26	26	.	11931977	12818721	153,153,30
chr10	87400763	88012926	chr10:87400763-88012926,chr6,22	22	.	87400764	88012926	255,0,204
chrX	73959333	74179016	chrX:73959333-74179016,chr4,22	22	.	73959334	74179016	204,0,0
chr2	160193588	160475019	chr2:160193588-160475019,chr7,21	21	.	160193589	160475019	255,204,204
chr2	210500424	210856806	chr2:210500424-210856806,chr7,21	21	.	210500425	210856806	255,204,204
chr5	136320767	136769791	chr5:136320767-136769791,chr13,21	21	.	136320768	136769791	53,128,0
chr9	27947691	28539904	chr9:27947691-28539904,chrZ,21	21	.	27947692	28539904	0,0,0
chr9	73034110	73518305	chr9:73034110-73518305,chrZ,21	21	.	73034111	73518305	0,0,0
chr14	74600620	74727296	chr14:74600620-74727296,chr5,21	21	.	74600621	74727296	255,0,0
chr1	240374341	240703598	chr1:240374341-240703598,chr3,20	20	.	240374342	240703598	153,153,30
chr4	101578413	102004495	chr4:101578413-102004495,chr4,20	20	.	101578414	102004495	204,0,0
chr5	24102361	24644052	chr5:24102361-24644052,chr2,20	20	.	24102362	24644052	102,102,0
chr6	12394490	13023763	chr6:12394490-13023763,chr2,20	20	.	12394491	13023763	102,102,0
chr20	42379967	42661800	chr20:42379967-42661800,chr20,20	20	.	42379968	42661800	204,51,255
chr1	178193599	178441712	chr1:178193599-178441712,chr8,19	19	.	178193600	178441712	255,153,0
chr2	179493526	179819196	chr2:179493526-179819196,chr7,19	19	.	179493527	179819196	255,204,204
chr5	32752670	33337924	chr5:32752670-33337924,chrZ,19	19	.	32752671	33337924	0,0,0
chr5	55528849	56084697	chr5:55528849-56084697,chrZ,19	19	.	55528850	56084697	0,0,0
chr5	127595703	127983196	chr5:127595703-127983196,chrZ,19	19	.	127595704	127983196	0,0,0
chr6	70565666	70873178	chr6:70565666-70873178,chr3,19	19	.	70565667	70873178	153,153,30
chr17	32953604	33252116	chr17:32953604-33252116,chr19,19	19	.	32953605	33252116	153,0,204
chr2	28178031	28623619	chr2:28178031-28623619,chr3,18	18	.	28178032	28623619	153,153,30
chr4	166627262	166995375	chr4:166627262-166995375,chr4,18	18	.	166627263	166995375	204,0,0
chr5	58271764	58884176	chr5:58271764-58884176,chrZ,18	18	.	58271765	58884176	0,0,0
chr9	116426641	116727645	chr9:116426641-116727645,chr17,18	18	.	116426642	116727645	0,255,255
chr10	97081778	97234380	chr10:97081778-97234380,chr6,18	18	.	97081779	97234380	255,0,204
chr11	105661223	105850245	chr11:105661223-105850245,chr1,18	18	.	105661224	105850245	153,102,0
chr17	9109546	9442311	chr17:9109546-9442311,chr18,18	18	.	9109547	9442311	204,255,255
chr20	11897923	12069759	chr20:11897923-12069759,chr3,18	18	.	11897924	12069759	153,153,30
chr2	102357044	102490420	chr2:102357044-102490420,chr1,17	17	.	102357045	102490420	153,102,0
chr6	7052850	7184276	chr6:7052850-7184276,chr2,17	17	.	7052851	7184276	102,102,0
chr7	119947736	120318235	chr7:119947736-120318235,chr1,17	17	.	119947737	120318235	153,102,0
chr8	32310978	32625459	chr8:32310978-32625459,chrZ,17	17	.	32310979	32625459	0,0,0
chr18	18843065	18947367	chr18:18843065-18947367,chr2,17	17	.	18843066	18947367	102,102,0
chr2	170037908	170366210	chr2:170037908-170366210,chr7,16	16	.	170037909	170366210	255,204,204
chr3	196795087	196987786	chr3:196795087-196987786,chr9,16	16	.	196795088	196987786	255,204,0
chr12	70946444	71284835	chr12:70946444-71284835,chr1,16	16	.	70946445	71284835	153,102,0
chr1	21218896	21377540	chr1:21218896-21377540,chr21,15	15	.	21218897	21377540	204,153,255
chr1	181378882	181752722	chr1:181378882-181752722,chr8,15	15	.	181378883	181752722	255,153,0
chr4	64824462	65176092	chr4:64824462-65176092,chr4,15	15	.	64824463	65176092	204,0,0
chr4	121106884	121717778	chr4:121106884-121717778,chr4,16	16	.	121106885	121717778	204,0,0
chr4	187511557	187728155	chr4:187511557-187728155,chr4,15	15	.	187511558	187728155	204,0,0
chr5	128659709	129054990	chr5:128659709-129054990,chrZ,15	15	.	128659710	129054990	0,0,0
chr8	48282002	48593267	chr8:48282002-48593267,chr2,15	15	.	48282003	48593267	102,102,0
chr8	57080062	57123679	chr8:57080062-57123679,chr2,15	15	.	57080063	57123679	102,102,0
chr10	27040794	27264952	chr10:27040794-27264952,chr2,15	15	.	27040795	27264952	102,102,0
chr11	46908084	47158865	chr11:46908084-47158865,chr5,15	15	.	46908085	47158865	255,0,0
chr2	29461669	30121486	chr2:29461669-30121486,chr3,14	14	.	29461670	30121486	153,153,30
chr2	33336361	33780597	chr2:33336361-33780597,chr3,15	15	.	33336362	33780597	153,153,30
chr3	164909380	165053440	chr3:164909380-165053440,chr9,14	14	.	164909381	165053440	255,204,0
chr5	10691650	11266918	chr5:10691650-11266918,chr2,14	14	.	10691651	11266918	102,102,0
chr7	107790946	108090341	chr7:107790946-108090341,chr1,14	14	.	107790947	108090341	153,102,0
chr7	120664214	120906760	chr7:120664214-120906760,chr1,14	14	.	120664215	120906760	153,102,0
chr7	136943436	137439480	chr7:136943436-137439480,chr1,14	14	.	136943437	137439480	153,102,0
chr12	11870259	11975892	chr12:11870259-11975892,chr1,14	14	.	11870260	11975892	153,102,0
chr12	13810177	14133532	chr12:13810177-14133532,chr1,14	14	.	13810178	14133532	153,102,0
chr12	101964085	102113267	chr12:101964085-102113267,chr1,14	14	.	101964086	102113267	153,102,0
chr13	32519883	32837109	chr13:32519883-32837109,chr1,14	14	.	32519884	32837109	153,102,0
chr13	77677443	77807460	chr13:77677443-77807460,chr1,14	14	.	77677444	77807460	153,102,0
chr18	55922413	56024237	chr18:55922413-56024237,chrZ,14	14	.	55922414	56024237	0,0,0
chr3	138812721	139097686	chr3:138812721-139097686,chr9,13	13	.	138812722	139097686	255,204,0
chr3	152164305	152174423	chr3:152164305-152174423,chr9,13	13	.	152164306	152174423	255,204,0
chr5	32380530	32444915	chr5:32380530-32444915,chrZ,13	13	.	32380531	32444915	0,0,0
chr5	39382437	39527434	chr5:39382437-39527434,chrZ,13	13	.	39382438	39527434	0,0,0
chr5	109722232	109908738	chr5:109722232-109908738,chrZ,13	13	.	109722233	109908738	0,0,0
chr7	134380051	134621107	chr7:134380051-134621107,chr1,13	13	.	134380052	134621107	153,102,0
chr8	11445477	11576595	chr8:11445477-11576595,chr3,13	13	.	11445478	11576595	153,153,30
chr12	110572862	110721148	chr12:110572862-110721148,chr15,13	13	.	110572863	110721148	102,153,255
chr1	167192927	167343106	chr1:167192927-167343106,chr1,12	12	.	167192928	167343106	153,102,0
chr1	27741110	27846017	chr1:27741110-27846017,chr23,12	12	.	27741111	27846017	153,153,153
chr1	45569344	45614430	chr1:45569344-45614430,chr8,12	12	.	45569345	45614430	255,153,0
chr3	172571477	172856065	chr3:172571477-172856065,chr9,12	12	.	172571478	172856065	255,204,0
chr4	48503934	48651825	chr4:48503934-48651825,chr4,12	12	.	48503935	48651825	204,0,0
chr4	160080926	160266192	chr4:160080926-160266192,chr4,12	12	.	160080927	160266192	204,0,0
chr4	186489026	186706252	chr4:186489026-186706252,chr4,12	12	.	186489027	186706252	204,0,0
chr5	148769230	148929238	chr5:148769230-148929238,chr13,12	12	.	148769231	148929238	53,128,0
chr10	22675250	22906579	chr10:22675250-22906579,chr2,12	12	.	22675251	22906579	102,102,0
chr10	75198178	75336233	chr10:75198178-75336233,chr6,12	12	.	75198179	75336233	255,0,204
chr12	19824792	20183941	chr12:19824792-20183941,chr1,12	12	.	19824793	20183941	153,102,0
chr12	124595680	125003295	chr12:124595680-125003295,chr15,12	12	.	124595681	125003295	102,153,255
chr15	83933896	84067774	chr15:83933896-84067774,chr10,12	12	.	83933897	84067774	255,255,0
chr16	69660467	69681563	chr16:69660467-69681563,chr11,12	12	.	69660468	69681563	204,255,0
chr20	31051408	31198436	chr20:31051408-31198436,chr20,12	12	.	31051409	31198436	204,51,255
chr1	223003348	223173795	chr1:223003348-223173795,chr3,11	11	.	223003349	223173795	153,153,30
chr3	149271438	149356693	chr3:149271438-149356693,chr9,11	11	.	149271439	149356693	255,204,0
chr4	143300532	143681445	chr4:143300532-143681445,chr4,11	11	.	143300533	143681445	204,0,0
chr5	71362925	71479292	chr5:71362925-71479292,chrZ,11	11	.	71362926	71479292	0,0,0
chr7	80353984	80524775	chr7:80353984-80524775,chr1,11	11	.	80353985	80524775	153,102,0
chr7	104113325	104226633	chr7:104113325-104226633,chr1,11	11	.	104113326	104226633	153,102,0
chr14	62361113	62564879	chr14:62361113-62564879,chr5,11	11	.	62361114	62564879	255,0,0
chr15	100573433	100785904	chr15:100573433-100785904,chr10,11	11	.	100573434	100785904	255,255,0
chr16	77330057	77628934	chr16:77330057-77628934,chr11,11	11	.	77330058	77628934	204,255,0
chr16	88963328	89207473	chr16:88963328-89207473,chr11,11	11	.	88963329	89207473	204,255,0
chr18	5400603	5515228	chr18:5400603-5515228,chr2,11	11	.	5400604	5515228	102,102,0
chr18	59810622	59947741	chr18:59810622-59947741,chr2,11	11	.	59810623	59947741	102,102,0
chr1	176638521	177046253	chr1:176638521-177046253,chr8,11	11	.	176638522	177046253	255,153,0
