# Supplementary material for: Topologically associating domains are ancient features that coincide with Metazoan clusters of extreme noncoding conservation
Source: Nat Commun. 2017 Sep 5;8:441. doi: 10.1038/s41467-017-00524-5 (PMC5585340; doi:10.1038/s41467-017-00524-5)
Supplement: Supplementary file 3 — Supplementary Data 2 [file 41467_2017_524_MOESM3_ESM.txt]

track name=dm3droMoj3GRBS description="dm3 droMoj3 96 / 50 GRBs" itemRgb=on
chr2R	15403464	16117492	chr2R:15403464-16117492,scaffold_6496,380	380	.	15403465	16117492	0,0,0
chrX	7015436	7563475	chrX:7015436-7563475,scaffold_6473,358	358	.	7015437	7563475	0,0,0
chr2L	14367057	15017045	chr2L:14367057-15017045,scaffold_6500,283	283	.	14367058	15017045	0,0,0
chr3L	13481770	13881901	chr3L:13481770-13881901,scaffold_6680,249	249	.	13481771	13881901	0,0,0
chr3R	6242697	6500261	chr3R:6242697-6500261,scaffold_6540,248	248	.	6242698	6500261	0,0,0
chr3L	15157538	15485355	chr3L:15157538-15485355,scaffold_6680,209	209	.	15157539	15485355	0,0,0
chr3L	17051877	17360230	chr3L:17051877-17360230,scaffold_6680,207	207	.	17051878	17360230	0,0,0
chr3R	2539180	2877199	chr3R:2539180-2877199,scaffold_6540,199	199	.	2539181	2877199	0,0,0
chr3R	23793785	24141040	chr3R:23793785-24141040,scaffold_6540,196	196	.	23793786	24141040	0,0,0
chr2L	15273812	15717281	chr2L:15273812-15717281,scaffold_6500,192	192	.	15273813	15717281	0,0,0
chr3L	22301448	22701625	chr3L:22301448-22701625,scaffold_6680,175	175	.	22301449	22701625	0,0,0
chr3R	12485761	12800521	chr3R:12485761-12800521,scaffold_6540,167	167	.	12485762	12800521	0,0,0
chr3R	24172238	24423549	chr3R:24172238-24423549,scaffold_6540,164	164	.	24172239	24423549	0,0,0
chr3L	9983993	10450873	chr3L:9983993-10450873,scaffold_6680,161	161	.	9983994	10450873	0,0,0
chr3R	9250899	9470346	chr3R:9250899-9470346,scaffold_6540,161	161	.	9250900	9470346	0,0,0
chr3L	6759532	6934961	chr3L:6759532-6934961,scaffold_6680,150	150	.	6759533	6934961	0,0,0
chr3L	18117266	18449077	chr3L:18117266-18449077,scaffold_6680,148	148	.	18117267	18449077	0,0,0
chr2R	18832910	19241533	chr2R:18832910-19241533,scaffold_6496,148	148	.	18832911	19241533	0,0,0
chrX	20400655	20883608	chrX:20400655-20883608,scaffold_6473,147	147	.	20400656	20883608	0,0,0
chr2L	2391210	2723530	chr2L:2391210-2723530,scaffold_6500,145	145	.	2391211	2723530	0,0,0
chr2L	16864230	17364979	chr2L:16864230-17364979,scaffold_6500,145	145	.	16864231	17364979	0,0,0
chr2R	13817764	14268480	chr2R:13817764-14268480,scaffold_6496,145	145	.	13817765	14268480	0,0,0
chr3L	13043860	13415535	chr3L:13043860-13415535,scaffold_6680,141	141	.	13043861	13415535	0,0,0
chr2R	16220051	16466838	chr2R:16220051-16466838,scaffold_6496,141	141	.	16220052	16466838	0,0,0
chr2L	21766950	22099783	chr2L:21766950-22099783,scaffold_6500,139	139	.	21766951	22099783	0,0,0
chrX	11959953	12326944	chrX:11959953-12326944,scaffold_6359,138	138	.	11959954	12326944	0,0,0
chr3L	20523193	20750991	chr3L:20523193-20750991,scaffold_6680,137	137	.	20523194	20750991	0,0,0
chr3L	22070740	22248048	chr3L:22070740-22248048,scaffold_6680,136	136	.	22070741	22248048	0,0,0
chr2L	15776273	16175103	chr2L:15776273-16175103,scaffold_6500,133	133	.	15776274	16175103	0,0,0
chr3R	6722627	7019107	chr3R:6722627-7019107,scaffold_6540,132	132	.	6722628	7019107	0,0,0
chr2L	1186836	1528316	chr2L:1186836-1528316,scaffold_6500,121	121	.	1186837	1528316	0,0,0
chr3R	9548313	9873062	chr3R:9548313-9873062,scaffold_6540,119	119	.	9548314	9873062	0,0,0
chr2R	13009710	13288729	chr2R:13009710-13288729,scaffold_6496,119	119	.	13009711	13288729	0,0,0
chr3L	6258354	6392390	chr3L:6258354-6392390,scaffold_6680,115	115	.	6258355	6392390	0,0,0
chr2L	11287623	11495727	chr2L:11287623-11495727,scaffold_6500,109	109	.	11287624	11495727	0,0,0
chr3R	8550495	8784235	chr3R:8550495-8784235,scaffold_6540,107	107	.	8550496	8784235	0,0,0
chr3R	17145548	17395151	chr3R:17145548-17395151,scaffold_6540,106	106	.	17145549	17395151	0,0,0
chr3R	17961509	18179678	chr3R:17961509-18179678,scaffold_6540,104	104	.	17961510	18179678	0,0,0
chr2R	12122652	12450748	chr2R:12122652-12450748,scaffold_6496,104	104	.	12122653	12450748	0,0,0
chr3R	26437269	26595707	chr3R:26437269-26595707,scaffold_6540,101	101	.	26437270	26595707	0,0,0
chrX	13753883	14057539	chrX:13753883-14057539,scaffold_6359,100	100	.	13753884	14057539	0,0,0
chr2R	9464074	9700884	chr2R:9464074-9700884,scaffold_6496,100	100	.	9464075	9700884	0,0,0
chr3L	4907733	5119609	chr3L:4907733-5119609,scaffold_6680,98	98	.	4907734	5119609	0,0,0
chr2L	580870	806668	chr2L:580870-806668,scaffold_6500,97	97	.	580871	806668	0,0,0
chr2L	3492862	3789223	chr2L:3492862-3789223,scaffold_6500,97	97	.	3492863	3789223	0,0,0
chr2R	4067952	4280412	chr2R:4067952-4280412,scaffold_6496,97	97	.	4067953	4280412	0,0,0
chr2L	11531352	11777653	chr2L:11531352-11777653,scaffold_6500,96	96	.	11531353	11777653	0,0,0
chr2R	17612869	17952013	chr2R:17612869-17952013,scaffold_6496,95	95	.	17612870	17952013	0,0,0
chr3R	19191557	19339393	chr3R:19191557-19339393,scaffold_6540,94	94	.	19191558	19339393	0,0,0
chr2L	5367903	5516029	chr2L:5367903-5516029,scaffold_6500,92	92	.	5367904	5516029	0,0,0
chr2L	12747364	12912193	chr2L:12747364-12912193,scaffold_6500,92	92	.	12747365	12912193	0,0,0
chr3L	12536635	12720602	chr3L:12536635-12720602,scaffold_6680,92	92	.	12536636	12720602	0,0,0
chr3R	25330786	25412073	chr3R:25330786-25412073,scaffold_6540,92	92	.	25330787	25412073	0,0,0
chrX	2654531	2999136	chrX:2654531-2999136,scaffold_6308,91	91	.	2654532	2999136	0,0,0
chr3R	22091118	22356099	chr3R:22091118-22356099,scaffold_6540,89	89	.	22091119	22356099	0,0,0
chrX	17200189	17457053	chrX:17200189-17457053,scaffold_6473,88	88	.	17200190	17457053	0,0,0
chr3R	10149944	10330117	chr3R:10149944-10330117,scaffold_6540,87	87	.	10149945	10330117	0,0,0
chrX	8509934	8757465	chrX:8509934-8757465,scaffold_6473,87	87	.	8509935	8757465	0,0,0
chr3L	10895232	11026531	chr3L:10895232-11026531,scaffold_6680,86	86	.	10895233	11026531	0,0,0
chr2L	15099434	15247228	chr2L:15099434-15247228,scaffold_6500,82	82	.	15099435	15247228	0,0,0
chr3R	7960810	8173743	chr3R:7960810-8173743,scaffold_6540,81	81	.	7960811	8173743	0,0,0
chr2L	18719438	18935180	chr2L:18719438-18935180,scaffold_6500,80	80	.	18719439	18935180	0,0,0
chr2L	886516	1068000	chr2L:886516-1068000,scaffold_6500,79	79	.	886517	1068000	0,0,0
chr2L	3885484	4184301	chr2L:3885484-4184301,scaffold_6500,79	79	.	3885485	4184301	0,0,0
chr3L	1040944	1193314	chr3L:1040944-1193314,scaffold_6680,79	79	.	1040945	1193314	0,0,0
chr3L	11291266	11545636	chr3L:11291266-11545636,scaffold_6680,79	79	.	11291267	11545636	0,0,0
chr3R	23537306	23736521	chr3R:23537306-23736521,scaffold_6540,79	79	.	23537307	23736521	0,0,0
chr3L	10695475	10861505	chr3L:10695475-10861505,scaffold_6680,78	78	.	10695476	10861505	0,0,0
chr3R	3884354	4055840	chr3R:3884354-4055840,scaffold_6540,78	78	.	3884355	4055840	0,0,0
chr2L	6135018	6322621	chr2L:6135018-6322621,scaffold_6500,77	77	.	6135019	6322621	0,0,0
chr2L	12180683	12418272	chr2L:12180683-12418272,scaffold_6500,77	77	.	12180684	12418272	0,0,0
chr3R	25081709	25296615	chr3R:25081709-25296615,scaffold_6540,77	77	.	25081710	25296615	0,0,0
chrX	15994965	16157204	chrX:15994965-16157204,scaffold_6308,76	76	.	15994966	16157204	0,0,0
chr3R	1697010	1823697	chr3R:1697010-1823697,scaffold_6540,75	75	.	1697011	1823697	0,0,0
chr2L	20429668	20633527	chr2L:20429668-20633527,scaffold_6500,73	73	.	20429669	20633527	0,0,0
chr2L	7258829	7374302	chr2L:7258829-7374302,scaffold_6500,71	71	.	7258830	7374302	0,0,0
chr3R	24737946	24840729	chr3R:24737946-24840729,scaffold_6540,71	71	.	24737947	24840729	0,0,0
chr3R	11379322	11610384	chr3R:11379322-11610384,scaffold_6540,70	70	.	11379323	11610384	0,0,0
chr2R	10841986	11000672	chr2R:10841986-11000672,scaffold_6496,70	70	.	10841987	11000672	0,0,0
chr2L	19201677	19342450	chr2L:19201677-19342450,scaffold_6500,69	69	.	19201678	19342450	0,0,0
chr3R	1855071	1977959	chr3R:1855071-1977959,scaffold_6540,69	69	.	1855072	1977959	0,0,0
chrX	21983578	22339218	chrX:21983578-22339218,scaffold_6473,68	68	.	21983579	22339218	0,0,0
chr2R	11462904	11696231	chr2R:11462904-11696231,scaffold_6496,68	68	.	11462905	11696231	0,0,0
chrX	18791868	19026610	chrX:18791868-19026610,scaffold_6473,67	67	.	18791869	19026610	0,0,0
chr2R	6788123	7006941	chr2R:6788123-7006941,scaffold_6496,67	67	.	6788124	7006941	0,0,0
chr2L	8742431	8920087	chr2L:8742431-8920087,scaffold_6500,66	66	.	8742432	8920087	0,0,0
chr3R	13753355	13981185	chr3R:13753355-13981185,scaffold_6540,65	65	.	13753356	13981185	0,0,0
chrX	18417885	18528010	chrX:18417885-18528010,scaffold_6473,65	65	.	18417886	18528010	0,0,0
chr2L	13482595	13770257	chr2L:13482595-13770257,scaffold_6500,65	65	.	13482596	13770257	0,0,0
chr3R	27679002	27867691	chr3R:27679002-27867691,scaffold_6540,64	64	.	27679003	27867691	0,0,0
chr3L	5809664	5888462	chr3L:5809664-5888462,scaffold_6680,63	63	.	5809665	5888462	0,0,0
chr3R	7083287	7216319	chr3R:7083287-7216319,scaffold_6540,63	63	.	7083288	7216319	0,0,0
chr3L	3531010	3713326	chr3L:3531010-3713326,scaffold_6680,62	62	.	3531011	3713326	0,0,0
chr3R	12986246	13197553	chr3R:12986246-13197553,scaffold_6540,62	62	.	12986247	13197553	0,0,0
chrX	7636138	7755878	chrX:7636138-7755878,scaffold_6328,61	61	.	7636139	7755878	0,0,0
chrX	4607255	4806383	chrX:4607255-4806383,scaffold_6473,61	61	.	4607256	4806383	0,0,0
chr2R	20098328	20322174	chr2R:20098328-20322174,scaffold_6496,61	61	.	20098329	20322174	0,0,0
chr3L	5157967	5335605	chr3L:5157967-5335605,scaffold_6680,60	60	.	5157968	5335605	0,0,0
chr3R	27091234	27205098	chr3R:27091234-27205098,scaffold_6540,60	60	.	27091235	27205098	0,0,0
chr3L	14232826	14510523	chr3L:14232826-14510523,scaffold_6680,57	57	.	14232827	14510523	0,0,0
chr3R	15077101	15208847	chr3R:15077101-15208847,scaffold_6540,56	56	.	15077102	15208847	0,0,0
chr3L	4635874	4802133	chr3L:4635874-4802133,scaffold_6680,55	55	.	4635875	4802133	0,0,0
chr3L	15698024	15799351	chr3L:15698024-15799351,scaffold_6680,55	55	.	15698025	15799351	0,0,0
chr3R	4155406	4372843	chr3R:4155406-4372843,scaffold_6540,55	55	.	4155407	4372843	0,0,0
chr2L	5566011	5793543	chr2L:5566011-5793543,scaffold_6500,54	54	.	5566012	5793543	0,0,0
chr3L	19312142	19557716	chr3L:19312142-19557716,scaffold_6680,54	54	.	19312143	19557716	0,0,0
chr3R	23140890	23339606	chr3R:23140890-23339606,scaffold_6540,54	54	.	23140891	23339606	0,0,0
chr2R	14760526	15000577	chr2R:14760526-15000577,scaffold_6496,55	55	.	14760527	15000577	0,0,0
chr3L	19124197	19244553	chr3L:19124197-19244553,scaffold_6680,53	53	.	19124198	19244553	0,0,0
chr3R	7275417	7382936	chr3R:7275417-7382936,scaffold_6540,52	52	.	7275418	7382936	0,0,0
chr3R	13324969	13492425	chr3R:13324969-13492425,scaffold_6540,52	52	.	13324970	13492425	0,0,0
chr3L	5602957	5739567	chr3L:5602957-5739567,scaffold_6680,50	50	.	5602958	5739567	0,0,0
chr3L	21741514	21907461	chr3L:21741514-21907461,scaffold_6680,50	50	.	21741515	21907461	0,0,0
chr2L	11159782	11252527	chr2L:11159782-11252527,scaffold_6500,49	49	.	11159783	11252527	0,0,0
chr3L	658265	826073	chr3L:658265-826073,scaffold_6680,49	49	.	658266	826073	0,0,0
chr3L	5370738	5504409	chr3L:5370738-5504409,scaffold_6680,49	49	.	5370739	5504409	0,0,0
chr3R	20205740	20334588	chr3R:20205740-20334588,scaffold_6540,49	49	.	20205741	20334588	0,0,0
chrX	4029530	4504679	chrX:4029530-4504679,scaffold_6328,49	49	.	4029531	4504679	0,0,0
chrX	17628395	17712101	chrX:17628395-17712101,scaffold_6473,49	49	.	17628396	17712101	0,0,0
chr2L	4550009	4675030	chr2L:4550009-4675030,scaffold_6500,48	48	.	4550010	4675030	0,0,0
chr2R	7353814	7460833	chr2R:7353814-7460833,scaffold_6496,48	48	.	7353815	7460833	0,0,0
chr2R	16761620	16856818	chr2R:16761620-16856818,scaffold_6496,48	48	.	16761621	16856818	0,0,0
chr3L	14069656	14176364	chr3L:14069656-14176364,scaffold_6680,47	47	.	14069657	14176364	0,0,0
chr3R	16160240	16319623	chr3R:16160240-16319623,scaffold_6540,47	47	.	16160241	16319623	0,0,0
chr3R	21890375	21931988	chr3R:21890375-21931988,scaffold_6540,47	47	.	21890376	21931988	0,0,0
chr2R	10191255	10457447	chr2R:10191255-10457447,scaffold_6496,47	47	.	10191256	10457447	0,0,0
chr2L	19575462	19720904	chr2L:19575462-19720904,scaffold_6500,46	46	.	19575463	19720904	0,0,0
chr2R	9179969	9298173	chr2R:9179969-9298173,scaffold_6496,46	46	.	9179970	9298173	0,0,0
chr3L	6426417	6535758	chr3L:6426417-6535758,scaffold_6680,45	45	.	6426418	6535758	0,0,0
chr3L	7536616	7697579	chr3L:7536616-7697579,scaffold_6680,45	45	.	7536617	7697579	0,0,0
chr3L	12212495	12326350	chr3L:12212495-12326350,scaffold_6680,45	45	.	12212496	12326350	0,0,0
chr2L	13947472	14155099	chr2L:13947472-14155099,scaffold_6500,45	45	.	13947473	14155099	0,0,0
chr3L	2800225	2949449	chr3L:2800225-2949449,scaffold_6680,44	44	.	2800226	2949449	0,0,0
chr3R	15499032	15669401	chr3R:15499032-15669401,scaffold_6540,44	44	.	15499033	15669401	0,0,0
chr3R	17716394	17823839	chr3R:17716394-17823839,scaffold_6540,44	44	.	17716395	17823839	0,0,0
chrX	21265565	21465385	chrX:21265565-21465385,scaffold_6359,44	44	.	21265566	21465385	0,0,0
chr3L	7381868	7502089	chr3L:7381868-7502089,scaffold_6680,43	43	.	7381869	7502089	0,0,0
chr3R	14243027	14462997	chr3R:14243027-14462997,scaffold_6540,43	43	.	14243028	14462997	0,0,0
chrX	20129426	20258459	chrX:20129426-20258459,scaffold_6308,43	43	.	20129427	20258459	0,0,0
chrX	18034717	18205270	chrX:18034717-18205270,scaffold_6473,43	43	.	18034718	18205270	0,0,0
chr2R	18321874	18441647	chr2R:18321874-18441647,scaffold_6496,43	43	.	18321875	18441647	0,0,0
chr2R	20929665	21139468	chr2R:20929665-21139468,scaffold_6496,43	43	.	20929666	21139468	0,0,0
chr3L	9145887	9326270	chr3L:9145887-9326270,scaffold_6680,42	42	.	9145888	9326270	0,0,0
chr2R	18117509	18177054	chr2R:18117509-18177054,scaffold_6496,42	42	.	18117510	18177054	0,0,0
chr2L	17807815	18038805	chr2L:17807815-18038805,scaffold_6500,41	41	.	17807816	18038805	0,0,0
chr3L	371791	519839	chr3L:371791-519839,scaffold_6654,41	41	.	371792	519839	0,0,0
chr3R	22546079	22733915	chr3R:22546079-22733915,scaffold_6540,41	41	.	22546080	22733915	0,0,0
chr3R	27260043	27396118	chr3R:27260043-27396118,scaffold_6540,41	41	.	27260044	27396118	0,0,0
chr2L	8546748	8702468	chr2L:8546748-8702468,scaffold_6500,40	40	.	8546749	8702468	0,0,0
chr3R	4900524	5039179	chr3R:4900524-5039179,scaffold_6540,40	40	.	4900525	5039179	0,0,0
chr3R	26729095	26856485	chr3R:26729095-26856485,scaffold_6540,40	40	.	26729096	26856485	0,0,0
chr2R	2959261	3128974	chr2R:2959261-3128974,scaffold_6496,40	40	.	2959262	3128974	0,0,0
chr3L	6614167	6680305	chr3L:6614167-6680305,scaffold_6680,39	39	.	6614168	6680305	0,0,0
chr3R	22993440	23050950	chr3R:22993440-23050950,scaffold_6540,39	39	.	22993441	23050950	0,0,0
chrX	14503965	14650057	chrX:14503965-14650057,scaffold_6473,39	39	.	14503966	14650057	0,0,0
chr3R	2288132	2463375	chr3R:2288132-2463375,scaffold_6540,38	38	.	2288133	2463375	0,0,0
chr3R	10748246	10955831	chr3R:10748246-10955831,scaffold_6540,39	39	.	10748247	10955831	0,0,0
chr2R	11113488	11349288	chr2R:11113488-11349288,scaffold_6496,38	38	.	11113489	11349288	0,0,0
chrX	719081	894753	chrX:719081-894753,scaffold_6473,37	37	.	719082	894753	0,0,0
chr2R	4630029	4751968	chr2R:4630029-4751968,scaffold_6496,37	37	.	4630030	4751968	0,0,0
chr2R	19455107	19559941	chr2R:19455107-19559941,scaffold_6496,37	37	.	19455108	19559941	0,0,0
chr2R	20687110	20764180	chr2R:20687110-20764180,scaffold_6496,37	37	.	20687111	20764180	0,0,0
chr2L	3816552	3859184	chr2L:3816552-3859184,scaffold_6500,36	36	.	3816553	3859184	0,0,0
chr2L	16357552	16471350	chr2L:16357552-16471350,scaffold_6500,36	36	.	16357553	16471350	0,0,0
chr3L	14554317	14661529	chr3L:14554317-14661529,scaffold_6680,36	36	.	14554318	14661529	0,0,0
chr3R	8892422	9059025	chr3R:8892422-9059025,scaffold_6540,36	36	.	8892423	9059025	0,0,0
chrX	1378279	1541383	chrX:1378279-1541383,scaffold_6328,36	36	.	1378280	1541383	0,0,0
chr2R	7583393	7721734	chr2R:7583393-7721734,scaffold_6496,36	36	.	7583394	7721734	0,0,0
chr2R	8896702	9014089	chr2R:8896702-9014089,scaffold_6496,36	36	.	8896703	9014089	0,0,0
chr2R	10512582	10622667	chr2R:10512582-10622667,scaffold_6496,36	36	.	10512583	10622667	0,0,0
chr2L	358173	442328	chr2L:358173-442328,scaffold_6500,35	35	.	358174	442328	0,0,0
chr2L	12549297	12689933	chr2L:12549297-12689933,scaffold_6500,35	35	.	12549298	12689933	0,0,0
chr3L	12413859	12463791	chr3L:12413859-12463791,scaffold_6680,35	35	.	12413860	12463791	0,0,0
chr3R	801047	961239	chr3R:801047-961239,scaffold_6540,35	35	.	801048	961239	0,0,0
chr2R	1687465	1834227	chr2R:1687465-1834227,scaffold_6496,35	35	.	1687466	1834227	0,0,0
chr2L	18149908	18310478	chr2L:18149908-18310478,scaffold_6500,34	34	.	18149909	18310478	0,0,0
chr2R	2393360	2495154	chr2R:2393360-2495154,scaffold_6496,34	34	.	2393361	2495154	0,0,0
chr2L	9009042	9136907	chr2L:9009042-9136907,scaffold_6500,31	31	.	9009043	9136907	0,0,0
chr2L	17536012	17774724	chr2L:17536012-17774724,scaffold_6500,31	31	.	17536013	17774724	0,0,0
chr3L	899295	993783	chr3L:899295-993783,scaffold_6680,31	31	.	899296	993783	0,0,0
chr3L	7924710	8063402	chr3L:7924710-8063402,scaffold_6680,31	31	.	7924711	8063402	0,0,0
chrX	6273151	6405821	chrX:6273151-6405821,scaffold_6473,30	30	.	6273152	6405821	0,0,0
chr2R	5505107	5630152	chr2R:5505107-5630152,scaffold_6496,30	30	.	5505108	5630152	0,0,0
chr2R	16562540	16710450	chr2R:16562540-16710450,scaffold_6496,30	30	.	16562541	16710450	0,0,0
chr3L	3949779	4014720	chr3L:3949779-4014720,scaffold_6680,29	29	.	3949780	4014720	0,0,0
chr2L	4222658	4378035	chr2L:4222658-4378035,scaffold_6500,28	28	.	4222659	4378035	0,0,0
chr2L	9723480	9882051	chr2L:9723480-9882051,scaffold_6500,28	28	.	9723481	9882051	0,0,0
chr2L	13036991	13158397	chr2L:13036991-13158397,scaffold_6500,28	28	.	13036992	13158397	0,0,0
chr3L	9001209	9034240	chr3L:9001209-9034240,scaffold_6680,28	28	.	9001210	9034240	0,0,0
chr3R	22420105	22515396	chr3R:22420105-22515396,scaffold_6540,28	28	.	22420106	22515396	0,0,0
chr3R	19033967	19155204	chr3R:19033967-19155204,scaffold_6540,28	28	.	19033968	19155204	0,0,0
chrX	1591876	1709276	chrX:1591876-1709276,scaffold_6328,28	28	.	1591877	1709276	0,0,0
chrX	15063118	15184852	chrX:15063118-15184852,scaffold_6359,28	28	.	15063119	15184852	0,0,0
chr3L	5936447	6039693	chr3L:5936447-6039693,scaffold_6654,27	27	.	5936448	6039693	0,0,0
chr2L	481256	550521	chr2L:481256-550521,scaffold_6500,26	26	.	481257	550521	0,0,0
chr2L	7833884	7961798	chr2L:7833884-7961798,scaffold_6500,26	26	.	7833885	7961798	0,0,0
chr2L	12944083	12998303	chr2L:12944083-12998303,scaffold_6500,26	26	.	12944084	12998303	0,0,0
chr3L	1358175	1481364	chr3L:1358175-1481364,scaffold_6654,26	26	.	1358176	1481364	0,0,0
chr3L	1918143	2039193	chr3L:1918143-2039193,scaffold_6680,26	26	.	1918144	2039193	0,0,0
chr3L	7011289	7106661	chr3L:7011289-7106661,scaffold_6680,26	26	.	7011290	7106661	0,0,0
chr3L	17557023	17711566	chr3L:17557023-17711566,scaffold_6680,26	26	.	17557024	17711566	0,0,0
chr3R	3206864	3310538	chr3R:3206864-3310538,scaffold_6540,26	26	.	3206865	3310538	0,0,0
chr3R	24513901	24629255	chr3R:24513901-24629255,scaffold_6540,26	26	.	24513902	24629255	0,0,0
chrX	9721199	9864849	chrX:9721199-9864849,scaffold_6473,26	26	.	9721200	9864849	0,0,0
chr2L	6806918	6888111	chr2L:6806918-6888111,scaffold_6500,25	25	.	6806919	6888111	0,0,0
chr2L	10541217	10655482	chr2L:10541217-10655482,scaffold_6500,25	25	.	10541218	10655482	0,0,0
chr3L	4841159	4880880	chr3L:4841159-4880880,scaffold_6680,25	25	.	4841160	4880880	0,0,0
chr3R	3107719	3169103	chr3R:3107719-3169103,scaffold_6540,25	25	.	3107720	3169103	0,0,0
chr3R	18893861	18982718	chr3R:18893861-18982718,scaffold_6540,25	25	.	18893862	18982718	0,0,0
chrX	5861937	5927217	chrX:5861937-5927217,scaffold_6473,25	25	.	5861938	5927217	0,0,0
chrX	8175620	8286516	chrX:8175620-8286516,scaffold_6473,25	25	.	8175621	8286516	0,0,0
chr2L	4727224	4860976	chr2L:4727224-4860976,scaffold_6500,25	25	.	4727225	4860976	0,0,0
chr2L	11015034	11074957	chr2L:11015034-11074957,scaffold_6500,24	24	.	11015035	11074957	0,0,0
chr3L	8196992	8267491	chr3L:8196992-8267491,scaffold_6654,24	24	.	8196993	8267491	0,0,0
chr3R	5649822	5799450	chr3R:5649822-5799450,scaffold_6540,24	24	.	5649823	5799450	0,0,0
chr3R	26044088	26165720	chr3R:26044088-26165720,scaffold_6540,24	24	.	26044089	26165720	0,0,0
chr2R	10670692	10728758	chr2R:10670692-10728758,scaffold_6496,24	24	.	10670693	10728758	0,0,0
chr2R	17414783	17506876	chr2R:17414783-17506876,scaffold_6496,24	24	.	17414784	17506876	0,0,0
chr3L	17920239	18077208	chr3L:17920239-18077208,scaffold_6680,23	23	.	17920240	18077208	0,0,0
chr3R	18623027	18755882	chr3R:18623027-18755882,scaffold_6540,23	23	.	18623028	18755882	0,0,0
chrX	3397817	3461724	chrX:3397817-3461724,scaffold_6473,23	23	.	3397818	3461724	0,0,0
chrX	5007147	5188917	chrX:5007147-5188917,scaffold_6473,23	23	.	5007148	5188917	0,0,0
chr2L	9170113	9316740	chr2L:9170113-9316740,scaffold_6500,22	22	.	9170114	9316740	0,0,0
chr3L	10486310	10629525	chr3L:10486310-10629525,scaffold_6680,22	22	.	10486311	10629525	0,0,0
chr3R	12189962	12255665	chr3R:12189962-12255665,scaffold_6540,22	22	.	12189963	12255665	0,0,0
chr3R	21460032	21596569	chr3R:21460032-21596569,scaffold_6540,22	22	.	21460033	21596569	0,0,0
chrX	980859	1073020	chrX:980859-1073020,scaffold_6473,22	22	.	980860	1073020	0,0,0
chrX	9579178	9668407	chrX:9579178-9668407,scaffold_6473,22	22	.	9579179	9668407	0,0,0
chr2R	9883194	9940693	chr2R:9883194-9940693,scaffold_6496,22	22	.	9883195	9940693	0,0,0
chr2L	18345033	18435295	chr2L:18345033-18435295,scaffold_6500,21	21	.	18345034	18435295	0,0,0
chr2L	19770078	19898985	chr2L:19770078-19898985,scaffold_6500,21	21	.	19770079	19898985	0,0,0
chr3L	2142310	2228184	chr3L:2142310-2228184,scaffold_6680,21	21	.	2142311	2228184	0,0,0
chr3L	15610117	15672207	chr3L:15610117-15672207,scaffold_6680,21	21	.	15610118	15672207	0,0,0
chr3R	653225	727459	chr3R:653225-727459,scaffold_6540,21	21	.	653226	727459	0,0,0
chr3R	12333819	12408513	chr3R:12333819-12408513,scaffold_6540,21	21	.	12333820	12408513	0,0,0
chr3R	15954199	16067725	chr3R:15954199-16067725,scaffold_6540,21	21	.	15954200	16067725	0,0,0
chr2R	11765864	11805882	chr2R:11765864-11805882,scaffold_6496,21	21	.	11765865	11805882	0,0,0
chr3L	19638575	19690726	chr3L:19638575-19690726,scaffold_6680,20	20	.	19638576	19690726	0,0,0
chr3L	21441641	21475600	chr3L:21441641-21475600,scaffold_6680,20	20	.	21441642	21475600	0,0,0
chr3R	11925718	11979488	chr3R:11925718-11979488,scaffold_6540,20	20	.	11925719	11979488	0,0,0
chr3R	14589823	14712892	chr3R:14589823-14712892,scaffold_6540,20	20	.	14589824	14712892	0,0,0
chrX	4853441	4939032	chrX:4853441-4939032,scaffold_6359,20	20	.	4853442	4939032	0,0,0
chrX	21039994	21140627	chrX:21039994-21140627,scaffold_6482,20	20	.	21039995	21140627	0,0,0
chr2L	20231856	20331589	chr2L:20231856-20331589,scaffold_6500,19	19	.	20231857	20331589	0,0,0
chr3L	8766489	8872665	chr3L:8766489-8872665,scaffold_6680,19	19	.	8766490	8872665	0,0,0
chr3L	21036643	21154291	chr3L:21036643-21154291,scaffold_6680,19	19	.	21036644	21154291	0,0,0
chr3R	21828060	21865784	chr3R:21828060-21865784,scaffold_6540,19	19	.	21828061	21865784	0,0,0
chr3R	27447588	27523927	chr3R:27447588-27523927,scaffold_6540,19	19	.	27447589	27523927	0,0,0
chr3L	20906041	20982894	chr3L:20906041-20982894,scaffold_6654,18	18	.	20906042	20982894	0,0,0
chr3L	2670007	2756778	chr3L:2670007-2756778,scaffold_6680,18	18	.	2670008	2756778	0,0,0
chr3R	10535695	10611833	chr3R:10535695-10611833,scaffold_6540,18	18	.	10535696	10611833	0,0,0
chrX	272194	344165	chrX:272194-344165,scaffold_6308,18	18	.	272195	344165	0,0,0
chrX	2282437	2423538	chrX:2282437-2423538,scaffold_6473,18	18	.	2282438	2423538	0,0,0
chr2L	10873889	10958908	chr2L:10873889-10958908,scaffold_6500,17	17	.	10873890	10958908	0,0,0
chr3L	16165615	16218993	chr3L:16165615-16218993,scaffold_6680,17	17	.	16165616	16218993	0,0,0
chr3L	21679419	21716349	chr3L:21679419-21716349,scaffold_6680,17	17	.	21679420	21716349	0,0,0
chrX	10403967	10482804	chrX:10403967-10482804,scaffold_6473,17	17	.	10403968	10482804	0,0,0
chrX	15244365	15338117	chrX:15244365-15338117,scaffold_6473,17	17	.	15244366	15338117	0,0,0
chrX	19872340	20018792	chrX:19872340-20018792,scaffold_6473,17	17	.	19872341	20018792	0,0,0
chr2R	7799498	7909528	chr2R:7799498-7909528,scaffold_6496,17	17	.	7799499	7909528	0,0,0
chr3L	12859358	12984100	chr3L:12859358-12984100,scaffold_6680,16	16	.	12859359	12984100	0,0,0
chr3R	12039152	12126328	chr3R:12039152-12126328,scaffold_6540,16	16	.	12039153	12126328	0,0,0
chr2R	8606978	8721452	chr2R:8606978-8721452,scaffold_6496,16	16	.	8606979	8721452	0,0,0
chr2R	11923131	11967791	chr2R:11923131-11967791,scaffold_6496,16	16	.	11923132	11967791	0,0,0
chr2R	17247562	17357884	chr2R:17247562-17357884,scaffold_6496,17	17	.	17247563	17357884	0,0,0
chr2L	14260142	14319017	chr2L:14260142-14319017,scaffold_6500,15	15	.	14260143	14319017	0,0,0
chr2L	19088965	19156876	chr2L:19088965-19156876,scaffold_6500,15	15	.	19088966	19156876	0,0,0
chr3L	6081689	6114263	chr3L:6081689-6114263,scaffold_6680,15	15	.	6081690	6114263	0,0,0
chr3L	11859760	11926132	chr3L:11859760-11926132,scaffold_6680,15	15	.	11859761	11926132	0,0,0
chr3R	11811474	11862375	chr3R:11811474-11862375,scaffold_6540,15	15	.	11811475	11862375	0,0,0
chrX	15492536	15541102	chrX:15492536-15541102,scaffold_6359,15	15	.	15492537	15541102	0,0,0
chrX	11065226	11189484	chrX:11065226-11189484,scaffold_6473,15	15	.	11065227	11189484	0,0,0
chr3L	17433955	17496032	chr3L:17433955-17496032,scaffold_6680,14	14	.	17433956	17496032	0,0,0
chr3L	19007444	19052208	chr3L:19007444-19052208,scaffold_6680,14	14	.	19007445	19052208	0,0,0
chr3R	15889929	15929721	chr3R:15889929-15929721,scaffold_6540,14	14	.	15889930	15929721	0,0,0
chrX	10889889	10974918	chrX:10889889-10974918,scaffold_6328,14	14	.	10889890	10974918	0,0,0
chrX	13318209	13445896	chrX:13318209-13445896,scaffold_6473,15	15	.	13318210	13445896	0,0,0
chr2R	20582817	20635860	chr2R:20582817-20635860,scaffold_6496,14	14	.	20582818	20635860	0,0,0
chr3L	1658892	1711721	chr3L:1658892-1711721,scaffold_6654,13	13	.	1658893	1711721	0,0,0
chr3L	3383948	3442485	chr3L:3383948-3442485,scaffold_6680,13	13	.	3383949	3442485	0,0,0
chr3R	19652596	19737337	chr3R:19652596-19737337,scaffold_6540,13	13	.	19652597	19737337	0,0,0
chr2R	12567906	12625653	chr2R:12567906-12625653,scaffold_6496,13	13	.	12567907	12625653	0,0,0
chr2L	6534065	6568954	chr2L:6534065-6568954,scaffold_6500,12	12	.	6534066	6568954	0,0,0
chr2L	11962542	12013728	chr2L:11962542-12013728,scaffold_6500,12	12	.	11962543	12013728	0,0,0
chr3L	8623287	8664406	chr3L:8623287-8664406,scaffold_6680,12	12	.	8623288	8664406	0,0,0
chr3L	16006970	16022204	chr3L:16006970-16022204,scaffold_6680,12	12	.	16006971	16022204	0,0,0
chr3R	26658409	26685778	chr3R:26658409-26685778,scaffold_6540,12	12	.	26658410	26685778	0,0,0
chrX	11931891	11952431	chrX:11931891-11952431,scaffold_6308,12	12	.	11931892	11952431	0,0,0
chr2R	18023041	18055034	chr2R:18023041-18055034,scaffold_6496,12	12	.	18023042	18055034	0,0,0
chr2L	9559443	9641289	chr2L:9559443-9641289,scaffold_6500,11	11	.	9559444	9641289	0,0,0
chr2L	19368875	19379770	chr2L:19368875-19379770,scaffold_6500,11	11	.	19368876	19379770	0,0,0
chr2L	7094027	7170229	chr2L:7094027-7170229,scaffold_6500,11	11	.	7094028	7170229	0,0,0
chr3L	18905319	18968875	chr3L:18905319-18968875,scaffold_6680,11	11	.	18905320	18968875	0,0,0
chr3L	8415772	8455252	chr3L:8415772-8455252,scaffold_6680,11	11	.	8415773	8455252	0,0,0
chr3R	4098810	4109426	chr3R:4098810-4109426,scaffold_6540,11	11	.	4098811	4109426	0,0,0
chr3R	4753308	4804847	chr3R:4753308-4804847,scaffold_6540,11	11	.	4753309	4804847	0,0,0
chr3R	11321802	11350753	chr3R:11321802-11350753,scaffold_6540,11	11	.	11321803	11350753	0,0,0
chr2R	1578837	1639980	chr2R:1578837-1639980,scaffold_6496,11	11	.	1578838	1639980	0,0,0
chr2R	3902628	3951839	chr2R:3902628-3951839,scaffold_6496,11	11	.	3902629	3951839	0,0,0
chr2R	14531447	14612194	chr2R:14531447-14612194,scaffold_6496,11	11	.	14531448	14612194	0,0,0
chr2R	18639351	18682829	chr2R:18639351-18682829,scaffold_6496,11	11	.	18639352	18682829	0,0,0
chr2L	20937817	21039435	chr2L:20937817-21039435,scaffold_6500,57	57	.	20937818	21039435	0,0,0
chr3L	3849134	3892050	chr3L:3849134-3892050,scaffold_6680,42	42	.	3849135	3892050	0,0,0
chrX	5426025	5504230	chrX:5426025-5504230,scaffold_6359,35	35	.	5426026	5504230	0,0,0
chr3L	7170730	7225741	chr3L:7170730-7225741,scaffold_6680,29	29	.	7170731	7225741	0,0,0
chr3R	3414126	3516905	chr3R:3414126-3516905,scaffold_6540,24	24	.	3414127	3516905	0,0,0
chr3R	20777214	20836555	chr3R:20777214-20836555,scaffold_6540,22	22	.	20777215	20836555	0,0,0
chr2R	8776596	8802552	chr2R:8776596-8802552,scaffold_6496,20	20	.	8776597	8802552	0,0,0
chr2L	1615023	1678548	chr2L:1615023-1678548,scaffold_6500,18	18	.	1615024	1678548	0,0,0
chr3R	20966458	21014410	chr3R:20966458-21014410,scaffold_6540,16	16	.	20966459	21014410	0,0,0
chr3R	17504096	17555867	chr3R:17504096-17555867,scaffold_6540,13	13	.	17504097	17555867	0,0,0
chr2R	13689557	13724147	chr2R:13689557-13724147,scaffold_6496,13	13	.	13689558	13724147	0,0,0
chr3R	15343073	15409543	chr3R:15343073-15409543,scaffold_6540,12	12	.	15343074	15409543	0,0,0
chr3R	25895268	25903146	chr3R:25895268-25903146,scaffold_6540,12	12	.	25895269	25903146	0,0,0
chrX	16349069	16385556	chrX:16349069-16385556,scaffold_6359,12	12	.	16349070	16385556	0,0,0
chrX	6777834	6836612	chrX:6777834-6836612,scaffold_6359,11	11	.	6777835	6836612	0,0,0
chrX	9271378	9346693	chrX:9271378-9346693,scaffold_6473,11	11	.	9271379	9346693	0,0,0
